# Supplementary material for: A comprehensive exploration of the druggable conformational space of protein kinases using AI-predicted structures
Source: PLoS Comput Biol. 2024 Jul 24;20(7):e1012302. doi: 10.1371/journal.pcbi.1012302 (PMC11268620; doi:10.1371/journal.pcbi.1012302)
Supplement: S5 Table — a MSA depths are separated by tabs. b Kinase indicates the specific protein kinase being analyzed. c Group indicates to the kinase group to which the specific protein kinase belongs. d Conformation(s) indicates all predicted conformations for the specific protein kinase at the MSA depth. (XLSX) [file pcbi.1012302.s012.xlsx]

## Sheet: 512MSA Models
	Kinase	Group	Conformation(s)
0	AAK1	CAMK	CIDI
1	AATK	TYR	CIDO
2	ABL1	TYR	CIDI
3	ABL2	TYR	CIDI
4	ACVR1B	TKL	CIDI
5	ACVR1C	TKL	CIDI
6	ACVR1	TKL	CIDI
7	ACVR2A	TKL	CIDI
8	ACVR2B	TKL	CIDI
9	ACVRL1	TKL	CIDI
10	AKT1	AGC	CIDI
11	AKT2	AGC	CIDI
12	AKT3	AGC	CIDI
13	ALK	TYR	CIDI
14	AMHR2	TKL	CIDI
15	ANKK1	TKL	CODI,CIDI
16	ARAF	TKL	CODI
17	AURKA	CAMK	CODI,CIDI
18	AURKB	CAMK	CODI
19	AURKC	CAMK	CODI
20	AXL	TYR	CIDI
21	BLK	TYR	CIDI
22	BMP2K	NEK	CIDI
23	BMPR1A	TKL	CIDI
24	BMPR1B	TKL	CIDI
25	BMPR2	TKL	CIDI
26	BMX	TYR	CODI,CIDI
27	BRAF	TKL	CODI,CIDI
28	BRSK1	CAMK	CIDI
29	BRSK2	CAMK	CIDI
30	BTK	TYR	CODI,CIDI
31	BUB1B	BUB	CIDI
32	BUB1	BUB	CIDI
33	CAMK1D	CAMK	CODI,DFGinter
34	CAMK1G	CAMK	CODI,CIDI
35	CAMK1	CAMK	CODI,DFGinter
36	CAMK2A	CAMK	CIDI
37	CAMK2B	CAMK	CIDI
38	CAMK2D	CAMK	CIDI
39	CAMK2G	CAMK	CIDI
40	CAMK4	CAMK	CODI,CIDI
41	CAMKK1	CAMK	CODI,CIDI
42	CAMKK2	CAMK	CODI,CIDI
43	CAMKV	CAMK	CIDI
44	CASK	CAMK	CIDI
45	CDC42BPA	AGC	CIDI
46	CDC42BPB	AGC	CIDI
47	CDC42BPG	AGC	CIDI
48	CDC7	CMGC	CIDI
49	CDK10	CMGC	CODI,CIDI
50	CDK11A	CMGC	CODI,CIDI
51	CDK11B	CMGC	CODI,CIDI
52	CDK12	CMGC	CIDI
53	CDK13	CMGC	CIDI
54	CDK14	CMGC	CODI,CIDI
55	CDK15	CMGC	CODI,CIDI
56	CDK16	CMGC	CODI,CIDI
57	CDK17	CMGC	CODI,CIDI
58	CDK18	CMGC	CODI,CIDI
59	CDK19	CMGC	CIDI
60	CDK1	CMGC	CODI
61	CDK20	CMGC	CODI,CIDI
62	CDK2	CMGC	CODI,CIDI
63	CDK3	CMGC	CODI,CIDI
64	CDK4	CMGC	CODI,CIDI
65	CDK5	CMGC	CODI,CIDI
66	CDK6	CMGC	CODI,CIDI
67	CDK7	CMGC	CODI,CIDI
68	CDK8	CMGC	CIDI
69	CDK9	CMGC	CIDI
70	CDKL1	CMGC	CODI,CIDI
71	CDKL2	CMGC	CODI,CIDI
72	CDKL3	CMGC	CIDI
73	CDKL4	CMGC	CODI,CIDI
74	CDKL5	CMGC	CODI,CIDI
75	CHEK1	CAMK	CIDI
76	CHEK2	CAMK	CODI,CIDI
77	CHUK	CAMK	CIDI
78	CIT	AGC	CIDI
79	CLK1	CAMK	CIDI
80	CLK2	CAMK	CIDI
81	CLK3	CAMK	CIDI
82	CLK4	CMGC	CIDI
83	CSF1R	TYR	CIDI
84	CSK	TYR	CIDI
85	CSNK1A1L	CK1	CIDI
86	CSNK1A1	CK1	CIDI
87	CSNK1D	CK1	CIDI
88	CSNK1E	CK1	CIDI
89	CSNK1G1	CK1	CIDI
90	CSNK1G2	CK1	CIDI
91	CSNK1G3	CK1	CIDI
92	CSNK2A1	CMGC	CIDI
93	CSNK2A2	CMGC	CIDI
94	CSNK2A3	CMGC	CIDI
95	DAPK1	CAMK	CIDI
96	DAPK2	CAMK	CIDI
97	DAPK3	CAMK	CIDI
98	DCLK1	CAMK	CIDI
99	DCLK2	CAMK	CIDI
100	DCLK3	CAMK	CIDI
101	DDR1	TYR	DFGinter,CIDI
102	DDR2	TYR	DFGinter,CIDI
103	DMPK	AGC	CIDI
104	DSTYK	TKL	CIDI
105	DYRK1A	CMGC	CIDI
106	DYRK1B	CMGC	CIDI
107	DYRK2	CMGC	CIDI
108	DYRK3	CMGC	CIDI
109	DYRK4	CMGC	CIDI
110	EGFR	TYR	CODI,CIDI
111	EIF2AK2	CAMK	CIDI
112	EIF2AK3	NEK	CODI
113	EIF2AK4-2	STE	CODI
114	EPHA10	TYR	CIDI
115	EPHA1	TYR	CIDI
116	EPHA2	TYR	CIDI
117	EPHA3	TYR	CIDI
118	EPHA4	TYR	CIDI
119	EPHA5	TYR	CIDI
120	EPHA6	TYR	CIDI
121	EPHA7	TYR	CIDI
122	EPHA8	TYR	CIDI
123	EPHB1	TYR	CIDI
124	EPHB2	TYR	CIDI
125	EPHB3	TYR	CIDI
126	EPHB4	TYR	CIDI
127	EPHB6	TYR	CIDI
128	ERBB2	TYR	CODI
129	ERBB3	TYR	CODI
130	ERBB4	TYR	CODI,CIDI
131	ERN1	CAMK	CIDI
132	ERN2	CAMK	CIDI
133	FER	TYR	CIDI
134	FES	TYR	CIDI
135	FGFR1	TYR	CIDI
136	FGFR2	TYR	CIDI
137	FGFR3	TYR	CIDI
138	FGFR4	TYR	CIDI
139	FGR	TYR	CIDI
140	FLT1	TYR	CIDI
141	FLT3	TYR	CIDI
142	FLT4	TYR	CIDI
143	FRK	TYR	CODI,CIDI
144	FYN	TYR	CIDI
145	GAK	CAMK	CIDI
146	GRK1	AGC	CIDI
147	GRK2	AGC	CIDI
148	GRK3	AGC	CIDI
149	GRK4	AGC	CIDI
150	GRK5	AGC	CIDI
151	GRK6	AGC	CIDI
152	GRK7	AGC	CIDI
153	GSG2	AGC	CIDI
154	GSK3A	CMGC	CIDI
155	GSK3B	CMGC	CIDI
156	GUCY2C	RGC	CODI
157	GUCY2D	RGC	CODI
158	GUCY2F	RGC	CODI
159	HCK	TYR	CIDI
160	HIPK1	CMGC	CIDI
161	HIPK2	CMGC	CIDI
162	HIPK3	CMGC	CIDI
163	HIPK4	CMGC	CIDI
164	HUNK	CAMK	CODI,CIDI
165	ICK	CMGC	CODI,CIDI
166	IGF1R	TYR	CIDI
167	IKBKB	CAMK	CIDI
168	IKBKE	STE	CIDI
169	ILK	TKL	DFGinter
170	INSR	TYR	CIDI
171	INSRR	TYR	CIDI
172	IRAK1	TKL	CIDI
173	IRAK2	TKL	CIDI
174	IRAK3	TKL	CIDI
175	IRAK4	TKL	CIDI
176	ITK	TYR	CODI,CIDI
177	JAK1-1	TYR	CIDI
178	JAK1-2	TYR	CIDI
179	JAK2-1	TYR	CIDI
180	JAK2-2	TYR	CIDI
181	JAK3-1	TYR	CIDI
182	JAK3-2	TYR	CIDI
183	KALRN	CAMK	CIDI
184	KDR	TYR	CIDI
185	KIT	TYR	CIDI
186	KSR1	TKL	CODI
187	KSR2	TKL	CODI
188	LATS1	AGC	CIDI
189	LATS2	AGC	CIDI
190	LCK	TYR	CIDI
191	LIMK1	TKL	CODI,CIDI
192	LIMK2	TKL	CODI,CIDI
193	LMTK2	TYR	CIDO,DFGinter
194	LMTK3	TYR	CIDO
195	LRRK1	TKL	CIDI
196	LRRK2	TKL	CIDI
197	LTK	TYR	CIDI
198	LYN	TYR	CIDI
199	MAK	CMGC	CODI,CIDI
200	MAP2K1	STE	CODI
201	MAP2K2	STE	CODI,CODO
202	MAP2K3	STE	CODI,CODO
203	MAP2K4	STE	CODI,CODO
204	MAP2K5	STE	CODI,CIDI
205	MAP2K6	STE	CODI,CIDI
206	MAP2K7	STE	CODI,CIDI
207	MAP3K10	TKL	CODI,CIDI
208	MAP3K11	TKL	CODI,CIDI
209	MAP3K12	TKL	CODI
210	MAP3K13	TKL	CODI
211	MAP3K14	STE	CIDI
212	MAP3K15	STE	CODI,CIDI
213	MAP3K19	STE	CIDI
214	MAP3K1	STE	CODI,CIDI
215	MAP3K20	TKL	CIDI
216	MAP3K21	TKL	CODI,CIDI
217	MAP3K2	STE	CODI
218	MAP3K3	STE	CODI,CIDI
219	MAP3K4	STE	CODI
220	MAP3K5	STE	CIDI
221	MAP3K6	STE	CODI,CIDI
222	MAP3K7	TKL	CIDI
223	MAP3K8	STE	CIDI
224	MAP3K9	TKL	CODI,CIDI
225	MAP4K1	STE	CODI,CIDI
226	MAP4K2	STE	CODI,CIDI
227	MAP4K3	STE	CIDI
228	MAP4K4	STE	CODI,CIDI
229	MAP4K5	STE	CODI,CIDI
230	MAPK10	CMGC	CIDI
231	MAPK11	CMGC	CIDI
232	MAPK12	CMGC	CIDI
233	MAPK13	CMGC	CIDI
234	MAPK14	CMGC	CIDI
235	MAPK15	CMGC	CIDI
236	MAPK1	CMGC	CIDI
237	MAPK3	CMGC	CIDI
238	MAPK4	CMGC	CODI,CIDI
239	MAPK6	CMGC	CIDI
240	MAPK7	CMGC	CODI,CIDI
241	MAPK8	CMGC	CIDI
242	MAPK9	CMGC	CIDI
243	MAPKAPK2	CAMK	CIDI
244	MAPKAPK3	CAMK	CIDI
245	MAPKAPK5	CAMK	CIDI
246	MARK1	CAMK	CIDI
247	MARK2	CAMK	CIDI
248	MARK3	CAMK	CIDI
249	MARK4	CAMK	CIDI
250	MAST1	AGC	CIDI
251	MAST2	AGC	CIDI
252	MAST3	AGC	CIDI
253	MAST4	AGC	CIDI
254	MATK	TYR	CODI,CIDI
255	MELK	CAMK	CIDI
256	MERTK	TYR	CIDI
257	MET	TYR	CIDI
258	MINK1	STE	CODI,CIDI
259	MKNK1	CAMK	CIDI
260	MKNK2	CAMK	CODI,CIDI
261	MLKL	TKL	CODI
262	MOK	CMGC	CIDI
263	MOS	TKL	CIDI
264	MST1R	TYR	CIDI
265	MUSK	TYR	CIDO,DFGinter,CIDI
266	MYLK2	CAMK	CIDI
267	MYLK3	CAMK	CIDI
268	MYLK4	CAMK	CIDI
269	MYLK	CAMK	CIDI
270	MYO3A	STE	CIDI
271	MYO3B	STE	CIDI
272	NEK10	NEK	CODI
273	NEK11	NEK	CODI,CIDI
274	NEK1	NEK	CODI
275	NEK2	NEK	CODI
276	NEK3	NEK	CIDI
277	NEK4	NEK	CODI
278	NEK5	NEK	CODI
279	NEK6	NEK	CODI
280	NEK7	NEK	CODI
281	NEK8	NEK	CODI
282	NEK9	NEK	CIDI
283	NIM1K	CAMK	CODI,CIDI
284	NLK	CMGC	CIDI
285	NPR1	RGC	CODI
286	NPR2	RGC	CODI
287	NRBP1	WNK	CODI,CODO
288	NRBP2	AGC	CIDI
289	NRK	CAMK	CODI,CIDI
290	NTRK1	TYR	DFGinter,CIDI,Unassigned
291	NTRK2	TYR	DFGinter,CIDI
292	NTRK3	TYR	DFGinter,CIDI
293	NUAK1	CAMK	CODI,CIDI
294	NUAK2	CAMK	CODI,CIDI
295	OBSCN-1	CAMK	CIDI
296	OBSCN-2	CAMK	CIDI
297	OXSR1	STE	CODI
298	PAK1	STE	CIDI
299	PAK2	STE	CIDI
300	PAK3	STE	CIDI
301	PAK4	STE	CIDI
302	PAK5	STE	CIDI
303	PAK6	STE	CIDI
304	PAN3	NEK	CODI
305	PASK	CAMK	CIDI
306	PBK	TKL	CIDI
307	PDGFRA	TYR	CIDO,CIDI
308	PDGFRB	TYR	CIDI
309	PDIK1L	TKL	CIDI
310	PDPK1	AGC	CIDI
311	PDPK2P	AGC	CIDI
312	PHKG1	CAMK	CIDI
313	PHKG2	CAMK	CODI,CIDI
314	PIK3R4	TKL	CODI
315	PIM1	CAMK	CIDI
316	PIM2	CAMK	CIDI
317	PIM3	CAMK	CIDI
318	PKDCC	TKL	CIDI
319	PKMYT1	STE	CIDI
320	PKN1	AGC	CIDI
321	PKN2	AGC	CIDI
322	PKN3	AGC	CIDI
323	PLK1	CAMK	CIDI
324	PLK2	CAMK	CIDI
325	PLK3	CAMK	CIDI
326	PLK4	CAMK	CIDI
327	PNCK	CAMK	CODI,CIDI
328	PRKAA1	CAMK	CODI,CIDI
329	PRKAA2	CAMK	CODI,CIDI
330	PRKACA	AGC	CIDI
331	PRKACB	AGC	CIDI
332	PRKACG	AGC	CIDI
333	PRKCA	AGC	CIDI
334	PRKCB	AGC	CIDI
335	PRKCD	AGC	CIDI
336	PRKCE	AGC	CIDI
337	PRKCG	AGC	CIDI
338	PRKCH	AGC	CIDI
339	PRKCI	AGC	CIDI
340	PRKCQ	AGC	CIDI
341	PRKCZ	AGC	CIDI
342	PRKD1	CAMK	CIDI
343	PRKD2	CAMK	CIDI
344	PRKD3	CAMK	CIDI
345	PRKG1	AGC	CIDI
346	PRKG2	AGC	CIDI
347	PRKX	AGC	CIDI
348	PRKY	AGC	CIDI
349	PRPF4B	CMGC	CIDI
350	PSKH1	CAMK	CIDI
351	PSKH2	CAMK	CIDI
352	PTK2B	TYR	CIDI
353	PTK2	TYR	CIDI
354	PTK6	TYR	CODI,CIDI
355	PTK7	TYR	CIDO,DFGinter
356	RAF1	TKL	CODI
357	RET	TYR	CIDI
358	RIPK1	TKL	CODI
359	RIPK2	TKL	CODI,CIDI
360	RIPK3	TKL	CIDI
361	RIPK4	TKL	CIDI
362	RNASEL	TKL	CIDI
363	ROCK1	AGC	CIDI
364	ROCK2	AGC	CIDI
365	ROR1	TYR	CIDO,DFGinter
366	ROR2	TYR	CIDO
367	ROS1	TYR	CIDI
368	RPS6KA1-1	AGC	CIDI
369	RPS6KA1-2	CAMK	CIDI
370	RPS6KA2-1	AGC	CIDI
371	RPS6KA2-2	CAMK	CIDI
372	RPS6KA3-1	AGC	CIDI
373	RPS6KA3-2	CAMK	CIDI
374	RPS6KA4-1	AGC	CIDI
375	RPS6KA4-2	CAMK	CIDI
376	RPS6KA5-1	AGC	CODI,CIDI
377	RPS6KA5-2	CAMK	CIDI
378	RPS6KA6-1	AGC	CIDI
379	RPS6KA6-2	CAMK	CIDI
380	RPS6KB1	AGC	CIDI
381	RPS6KB2	AGC	CIDI
382	RPS6KC1	AGC	DFGinter,CODO
383	RPS6KL1	AGC	CODO
384	RSKR	AGC	CODI,CIDI
385	RYK	TYR	CODI,CIDI
386	SBK1	CAMK	CIDI
387	SBK2	CAMK	CIDI
388	SBK3	CAMK	CIDI
389	SCYL1	STE	CIDO,Unassigned
390	SCYL2	CAMK	Unassigned
391	SGK1	AGC	CIDI
392	SGK2	AGC	CIDI
393	SGK3	AGC	CIDI
394	SIK1B	CAMK	CIDI
395	SIK1	CAMK	CIDI
396	SIK2	CAMK	CIDI
397	SIK3	CAMK	CIDI
398	SLK	STE	CIDI
399	SNRK	CAMK	CODI,CIDI
400	SPEG-1	CAMK	CIDI
401	SPEG-2	CAMK	CIDI
402	SRC	TYR	CIDI
403	SRMS	TYR	CODI
404	SRPK1	CMGC	CIDI
405	SRPK2	CMGC	CIDI
406	SRPK3	CMGC	CIDI
407	STK10	STE	CIDI
408	STK11	CAMK	CIDI
409	STK16	NEK	CIDI
410	STK17A	CAMK	CIDI
411	STK17B	CAMK	CIDI
412	STK24	STE	CIDI
413	STK25	STE	CIDI
414	STK26	STE	CIDI
415	STK32A	AGC	CIDI
416	STK32B	AGC	CODI,CIDI
417	STK32C	AGC	CIDI
418	STK33	CAMK	CIDI
419	STK35	CAMK	CIDI
420	STK36	CAMK	CODI
421	STK38L	AGC	CODI,CIDI
422	STK38	AGC	CIDI
423	STK39	STE	CODI
424	STK3	AGC	CIDI
425	STK40	CAMK	CIDI
426	STK4	CAMK	CIDI
427	STKLD1	STE	CODI
428	STRADA	STE	CODI
429	STRADB	STE	CODI
430	STYK1	TYR	CIDI
431	SYK	TYR	CODI
432	TAOK1	STE	CIDI
433	TAOK2	STE	CIDI
434	TAOK3	STE	CIDI
435	TBK1	CK1	CIDI
436	TEC	TYR	CODI,CIDI
437	TEK	TYR	CIDI
438	TESK1	TKL	CIDI
439	TESK2	TKL	CIDI
440	TEX14	TKL	CIDI
441	TGFBR1	TKL	CIDI
442	TGFBR2	TKL	CIDI
443	TIE1	TYR	CIDI
444	TLK1	CAMK	CODI,CIDI
445	TLK2	CAMK	CODI,CIDI
446	TNIK	STE	CODI,CIDI
447	TNK1	TYR	CIDI
448	TNK2	TYR	CODI,CIDI
449	TNNI3K	TKL	CIDI
450	TP53RK	TKL	CIDI
451	TRIB1	CAMK	CODI
452	TRIB2	CAMK	CODI
453	TRIB3	CAMK	CIDI
454	TRIO	CAMK	CIDI
455	TSSK1B	CAMK	CIDI
456	TSSK2	CAMK	CIDI
457	TSSK3	CAMK	CODI,CIDI
458	TSSK4	CAMK	CIDI
459	TSSK6	CAMK	CIDI
460	TTBK1	CK1	CIDI
461	TTBK2	CK1	CIDI
462	TTK	CAMK	CODI
463	TTN	CAMK	CODI
464	TXK	TYR	CODI,CIDI
465	TYK2-1	TYR	CIDI
466	TYK2-2	TYR	CIDI
467	TYRO3	TYR	CIDI
468	UHMK1	CAMK	CIDI
469	ULK1	ULK	CIDI
470	ULK2	ULK	CIDI
471	ULK3	ULK	CIDI
472	ULK4	ULK	CODI
473	VRK1	CK1	CIDI
474	VRK2	CK1	CIDI
475	VRK3	CK1	CIDI
476	WEE1	TKL	CIDI
477	WEE2	TKL	CIDI
478	WNK1	WNK	CODI
479	WNK2	WNK	CODI
480	WNK3	WNK	CODI
481	WNK4	WNK	CODI
482	YES1	TYR	CIDI
483	ZAP70	TYR	CODI,CIDI

## Sheet: 128MSA Models
	Kinase	Group	Conformation(s)
0	AAK1	CAMK	CIDI
1	AATK	TYR	CIDO
2	ABL1	TYR	CIDI
3	ABL2	TYR	CIDI
4	ACVR1B	TKL	CIDI
5	ACVR1C	TKL	CIDI
6	ACVR1	TKL	CIDI
7	ACVR2A	TKL	CIDI
8	ACVR2B	TKL	CIDI
9	ACVRL1	TKL	CIDI
10	AKT1	AGC	CIDI
11	AKT2	AGC	CIDI
12	AKT3	AGC	CIDI
13	ALK	TYR	CIDI
14	AMHR2	TKL	CIDI
15	ANKK1	TKL	CIDI
16	ARAF	TKL	CODI
17	AURKA	CAMK	CODI,CIDI
18	AURKB	CAMK	CODI
19	AURKC	CAMK	CODI
20	AXL	TYR	CIDI
21	BLK	TYR	CIDI
22	BMP2K	NEK	CIDI
23	BMPR1A	TKL	CIDI
24	BMPR1B	TKL	CIDI
25	BMPR2	TKL	CIDI
26	BMX	TYR	CODI,CIDI
27	BRAF	TKL	CODI,CIDI
28	BRSK1	CAMK	CIDI
29	BRSK2	CAMK	CIDI
30	BTK	TYR	CIDI
31	BUB1B	BUB	CIDI
32	BUB1	BUB	CIDI
33	CAMK1D	CAMK	CODI,CIDI
34	CAMK1G	CAMK	CODI,CIDI
35	CAMK1	CAMK	CODI
36	CAMK2A	CAMK	CIDI
37	CAMK2B	CAMK	CIDI
38	CAMK2D	CAMK	CIDI
39	CAMK2G	CAMK	CIDI
40	CAMK4	CAMK	CIDI
41	CAMKK1	CAMK	CIDI
42	CAMKK2	CAMK	CIDI
43	CAMKV	CAMK	CIDI
44	CASK	CAMK	CIDI
45	CDC42BPA	AGC	CIDI
46	CDC42BPB	AGC	CIDI
47	CDC42BPG	AGC	CIDI
48	CDC7	CMGC	CIDI
49	CDK10	CMGC	CODI,CIDI
50	CDK11A	CMGC	CODI,CIDI
51	CDK11B	CMGC	CIDI
52	CDK12	CMGC	CIDI
53	CDK13	CMGC	CIDI
54	CDK14	CMGC	CODI,CIDI
55	CDK15	CMGC	CODI,CIDI
56	CDK16	CMGC	CODI,CIDI
57	CDK17	CMGC	CODI,CIDI
58	CDK18	CMGC	CODI,CIDI
59	CDK19	CMGC	CIDI
60	CDK1	CMGC	CODI,CIDI
61	CDK20	CMGC	CODI,CIDI
62	CDK2	CMGC	CODI,CIDI
63	CDK3	CMGC	CODI,CIDI
64	CDK4	CMGC	CODI,CIDI
65	CDK5	CMGC	CODI,CIDI
66	CDK6	CMGC	CODI,CIDI
67	CDK7	CMGC	CODI,CIDI
68	CDK8	CMGC	CIDI
69	CDK9	CMGC	CIDI
70	CDKL1	CMGC	CIDI
71	CDKL2	CMGC	CODI,CIDI
72	CDKL3	CMGC	CIDI
73	CDKL4	CMGC	CODI,CIDI
74	CDKL5	CMGC	CODI,CIDI
75	CHEK1	CAMK	CIDI
76	CHEK2	CAMK	CIDI
77	CHUK	CAMK	CIDI
78	CIT	AGC	CIDI
79	CLK1	CAMK	CIDI
80	CLK2	CAMK	CIDI
81	CLK3	CAMK	CIDI
82	CLK4	CMGC	CIDI
83	CSF1R	TYR	CIDI
84	CSK	TYR	CIDI
85	CSNK1A1L	CK1	CIDI
86	CSNK1A1	CK1	CIDI
87	CSNK1D	CK1	CIDI
88	CSNK1E	CK1	CIDI
89	CSNK1G1	CK1	CIDI
90	CSNK1G2	CK1	CIDI
91	CSNK1G3	CK1	CIDI
92	CSNK2A1	CMGC	CIDI
93	CSNK2A2	CMGC	CIDI
94	CSNK2A3	CMGC	CIDI
95	DAPK1	CAMK	CIDI
96	DAPK2	CAMK	CIDI
97	DAPK3	CAMK	CIDI
98	DCLK1	CAMK	CIDI
99	DCLK2	CAMK	CIDI
100	DCLK3	CAMK	CIDI
101	DDR1	TYR	DFGinter,CIDI
102	DDR2	TYR	CIDI
103	DMPK	AGC	CIDI
104	DSTYK	TKL	CIDI
105	DYRK1A	CMGC	CIDI
106	DYRK1B	CMGC	CIDI
107	DYRK2	CMGC	CIDI
108	DYRK3	CMGC	CIDI
109	DYRK4	CMGC	CIDI
110	EGFR	TYR	CODI,CIDI
111	EIF2AK2	CAMK	CIDI
112	EIF2AK3	NEK	CODI
113	EIF2AK4-2	STE	CODI
114	EPHA10	TYR	CIDI
115	EPHA1	TYR	CIDI
116	EPHA2	TYR	CIDI
117	EPHA3	TYR	CIDI
118	EPHA4	TYR	CIDI
119	EPHA5	TYR	CIDI
120	EPHA6	TYR	CIDI
121	EPHA7	TYR	CIDI
122	EPHA8	TYR	CIDI
123	EPHB1	TYR	CIDI
124	EPHB2	TYR	CIDI
125	EPHB3	TYR	CIDI
126	EPHB4	TYR	CIDI
127	EPHB6	TYR	CIDI
128	ERBB2	TYR	CODI,CIDI
129	ERBB3	TYR	CODI
130	ERBB4	TYR	CIDI
131	ERN1	CAMK	CIDI
132	ERN2	CAMK	CIDI
133	FER	TYR	CIDI
134	FES	TYR	CIDI
135	FGFR1	TYR	CIDI
136	FGFR2	TYR	CIDI
137	FGFR3	TYR	CIDI
138	FGFR4	TYR	CIDI
139	FGR	TYR	CIDI
140	FLT1	TYR	CIDI
141	FLT3	TYR	CIDI
142	FLT4	TYR	CIDI
143	FRK	TYR	CIDI
144	FYN	TYR	CIDI
145	GAK	CAMK	CIDI
146	GRK1	AGC	CIDI
147	GRK2	AGC	CIDI
148	GRK3	AGC	CIDI
149	GRK4	AGC	CIDI
150	GRK5	AGC	CIDI
151	GRK6	AGC	CIDI
152	GRK7	AGC	CIDI
153	GSG2	AGC	CIDI
154	GSK3A	CMGC	CIDI
155	GSK3B	CMGC	CIDI
156	GUCY2C	RGC	CODI
157	GUCY2D	RGC	CODI
158	GUCY2F	RGC	CODI
159	HCK	TYR	CIDI
160	HIPK1	CMGC	CIDI
161	HIPK2	CMGC	CIDI
162	HIPK3	CMGC	CIDI
163	HIPK4	CMGC	CIDI
164	HUNK	CAMK	CODI,CIDI
165	ICK	CMGC	CODI,CIDI
166	IGF1R	TYR	CIDI
167	IKBKB	CAMK	CIDI
168	IKBKE	STE	CIDI
169	ILK	TKL	DFGinter
170	INSR	TYR	CIDI
171	INSRR	TYR	CIDI
172	IRAK1	TKL	CIDI
173	IRAK2	TKL	CIDI
174	IRAK3	TKL	CIDI
175	IRAK4	TKL	CIDI
176	ITK	TYR	CODI,CIDI
177	JAK1-1	TYR	CIDI
178	JAK1-2	TYR	CIDI
179	JAK2-1	TYR	CIDI
180	JAK2-2	TYR	CIDI
181	JAK3-1	TYR	CIDI
182	JAK3-2	TYR	CIDI
183	KALRN	CAMK	CIDI
184	KDR	TYR	CIDI
185	KIT	TYR	CIDI
186	KSR1	TKL	CODI
187	KSR2	TKL	CODI
188	LATS1	AGC	CIDI
189	LATS2	AGC	CIDI
190	LCK	TYR	CIDI
191	LIMK1	TKL	CIDI
192	LIMK2	TKL	CODI,CIDI
193	LMTK2	TYR	CIDO,DFGinter
194	LMTK3	TYR	CIDO
195	LRRK1	TKL	CIDI
196	LRRK2	TKL	CIDI
197	LTK	TYR	CIDI
198	LYN	TYR	CIDI
199	MAK	CMGC	CODI,CIDI
200	MAP2K1	STE	CODI
201	MAP2K2	STE	CODI
202	MAP2K3	STE	CODI,CIDI,DFGinter
203	MAP2K4	STE	DFGinter,CIDI,CODI
204	MAP2K5	STE	CODI,CIDI
205	MAP2K6	STE	CODI,CIDI
206	MAP2K7	STE	CODI,CIDI
207	MAP3K10	TKL	CIDI
208	MAP3K11	TKL	CODI,CIDI
209	MAP3K12	TKL	CODI
210	MAP3K13	TKL	CODI
211	MAP3K14	STE	CIDI
212	MAP3K15	STE	CIDI
213	MAP3K19	STE	CIDI
214	MAP3K1	STE	CIDI
215	MAP3K20	TKL	CIDI
216	MAP3K21	TKL	CODI,CIDI
217	MAP3K2	STE	CODI,CIDI
218	MAP3K3	STE	CODI,CIDI
219	MAP3K4	STE	CODI
220	MAP3K5	STE	CIDI
221	MAP3K6	STE	CODI,CIDI
222	MAP3K7	TKL	CIDI
223	MAP3K8	STE	CIDI
224	MAP3K9	TKL	CODI,CIDI
225	MAP4K1	STE	CODI
226	MAP4K2	STE	CODI,CIDI
227	MAP4K3	STE	CIDI
228	MAP4K4	STE	CODI,CIDI
229	MAP4K5	STE	CODI,CIDI
230	MAPK10	CMGC	CIDI
231	MAPK11	CMGC	CIDI
232	MAPK12	CMGC	CIDI
233	MAPK14	CMGC	CIDI
234	MAPK15	CMGC	CIDI
235	MAPK1	CMGC	CIDI
236	MAPK3	CMGC	CIDI
237	MAPK4	CMGC	CIDI
238	MAPK6	CMGC	CIDI
239	MAPK7	CMGC	CIDI
240	MAPK8	CMGC	CIDI
241	MAPK9	CMGC	CIDI
242	MAPKAPK2	CAMK	CIDI
243	MAPKAPK3	CAMK	CIDI
244	MAPKAPK5	CAMK	CIDI
245	MARK1	CAMK	CIDI
246	MARK2	CAMK	CIDI
247	MARK3	CAMK	CIDI
248	MARK4	CAMK	CIDI
249	MAST1	AGC	CIDI
250	MAST2	AGC	CIDI
251	MAST3	AGC	CIDI
252	MAST4	AGC	CIDI
253	MASTL	AGC	CIDI
254	MATK	TYR	CIDI
255	MELK	CAMK	CIDI
256	MERTK	TYR	CIDI
257	MET	TYR	CIDI
258	MINK1	STE	CODI,CIDI
259	MKNK1	CAMK	CIDI
260	MKNK2	CAMK	CIDI
261	MLKL	TKL	CODI,CIDI
262	MOK	CMGC	CIDI
263	MOS	TKL	CIDI
264	MST1R	TYR	CIDI
265	MUSK	TYR	CIDI
266	MYLK2	CAMK	CIDI
267	MYLK3	CAMK	CIDI
268	MYLK4	CAMK	CIDI
269	MYLK	CAMK	CIDI
270	MYO3A	STE	CIDI
271	MYO3B	STE	CIDI
272	NEK10	NEK	CODI
273	NEK11	NEK	CODI,CIDI
274	NEK1	NEK	CODI
275	NEK2	NEK	CODI
276	NEK3	NEK	CIDI
277	NEK4	NEK	CODI,CIDI
278	NEK5	NEK	CODI,CIDI
279	NEK6	NEK	CODI
280	NEK7	NEK	CODI
281	NEK8	NEK	CODI,CIDI
282	NEK9	NEK	CIDI
283	NIM1K	CAMK	CIDI
284	NLK	CMGC	CIDI
285	NPR1	RGC	CODI
286	NPR2	RGC	CODI
287	NRBP1	WNK	DFGinter,CODO
288	NRBP2	AGC	CIDI
289	NRK	CAMK	CIDI
290	NTRK1	TYR	CODI,CIDI
291	NTRK2	TYR	DFGinter,CIDI
292	NTRK3	TYR	CIDI
293	NUAK1	CAMK	CIDI
294	NUAK2	CAMK	CIDI
295	OBSCN-1	CAMK	CIDI
296	OBSCN-2	CAMK	CIDI
297	OXSR1	STE	CODI
298	PAK1	STE	CIDI
299	PAK2	STE	CIDI
300	PAK3	STE	CIDI
301	PAK4	STE	CIDI
302	PAK5	STE	CIDI
303	PAK6	STE	CIDI
304	PAN3	NEK	CODI
305	PASK	CAMK	CIDI
306	PBK	TKL	CIDI
307	PDGFRA	TYR	CIDI
308	PDGFRB	TYR	CIDI
309	PDIK1L	TKL	CIDI
310	PDPK1	AGC	CIDI
311	PDPK2P	AGC	CIDI
312	PHKG1	CAMK	CIDI
313	PHKG2	CAMK	CODI,CIDI
314	PIK3R4	TKL	CODI
315	PIM1	CAMK	CIDI
316	PIM2	CAMK	CIDI
317	PIM3	CAMK	CIDI
318	PKDCC	TKL	CIDI
319	PKMYT1	STE	CIDI
320	PKN1	AGC	CIDI
321	PKN2	AGC	CIDI
322	PKN3	AGC	CIDI
323	PLK1	CAMK	CIDI
324	PLK2	CAMK	CIDI
325	PLK3	CAMK	CIDI
326	PLK4	CAMK	CODI,CIDI
327	PNCK	CAMK	CODI,CIDI
328	PRKAA1	CAMK	CODI,CIDI
329	PRKAA2	CAMK	CODI,CIDI
330	PRKACA	AGC	CIDI
331	PRKACB	AGC	CIDI
332	PRKACG	AGC	CIDI
333	PRKCA	AGC	CIDI
334	PRKCB	AGC	CIDI
335	PRKCD	AGC	CIDI
336	PRKCE	AGC	CIDI
337	PRKCG	AGC	CIDI
338	PRKCH	AGC	CIDI
339	PRKCI	AGC	CIDI
340	PRKCQ	AGC	CIDI
341	PRKCZ	AGC	CIDI
342	PRKD1	CAMK	CIDI
343	PRKD2	CAMK	CIDI
344	PRKD3	CAMK	CIDI
345	PRKG1	AGC	CIDI
346	PRKG2	AGC	CIDI
347	PRKX	AGC	CIDI
348	PRKY	AGC	CIDI
349	PRPF4B	CMGC	CIDI
350	PSKH1	CAMK	CIDI
351	PSKH2	CAMK	CIDI
352	PTK2B	TYR	CIDI
353	PTK2	TYR	CIDI
354	PTK6	TYR	CODI,CIDI
355	PTK7	TYR	DFGinter
356	RAF1	TKL	CODI
357	RET	TYR	CIDI
358	RIPK1	TKL	CODI,CIDI
359	RIPK2	TKL	CIDI
360	RIPK3	TKL	CIDI
361	RIPK4	TKL	CIDI
362	RNASEL	TKL	CIDI
363	ROCK1	AGC	CIDI
364	ROCK2	AGC	CIDI
365	ROR1	TYR	CIDO,DFGinter
366	ROR2	TYR	CIDO,CIDI
367	ROS1	TYR	CIDI
368	RPS6KA1-1	AGC	CIDI
369	RPS6KA1-2	CAMK	CIDI
370	RPS6KA2-1	AGC	CIDI
371	RPS6KA2-2	CAMK	CIDI
372	RPS6KA3-1	AGC	CIDI
373	RPS6KA3-2	CAMK	CIDI
374	RPS6KA4-1	AGC	CIDI
375	RPS6KA4-2	CAMK	CIDI
376	RPS6KA5-1	AGC	CODI,CIDI
377	RPS6KA5-2	CAMK	CIDI
378	RPS6KA6-1	AGC	CIDI
379	RPS6KA6-2	CAMK	CIDI
380	RPS6KB1	AGC	CIDI
381	RPS6KB2	AGC	CIDI
382	RPS6KC1	AGC	DFGinter,CODO
383	RPS6KL1	AGC	CODO
384	RSKR	AGC	CODI,CIDI
385	RYK	TYR	CIDO,CODI
386	SBK1	CAMK	CIDI
387	SBK2	CAMK	CIDI
388	SBK3	CAMK	CIDI
389	SCYL1	STE	CIDO,Unassigned
390	SCYL2	CAMK	Unassigned
391	SGK1	AGC	CIDI
392	SGK2	AGC	CIDI
393	SGK3	AGC	CIDI
394	SIK1B	CAMK	CIDI
395	SIK1	CAMK	CIDI
396	SIK2	CAMK	CIDI
397	SIK3	CAMK	CIDI
398	SLK	STE	CIDI
399	SNRK	CAMK	CIDI
400	SPEG-1	CAMK	CIDI
401	SPEG-2	CAMK	CIDI
402	SRC	TYR	CIDI
403	SRMS	TYR	CODI
404	SRPK1	CMGC	CIDI
405	SRPK2	CMGC	CIDI
406	SRPK3	CMGC	CIDI
407	STK10	STE	CODI,CIDI
408	STK11	CAMK	CIDI
409	STK16	NEK	CIDI
410	STK17A	CAMK	CIDI
411	STK17B	CAMK	CIDI
412	STK24	STE	CIDI
413	STK25	STE	CODI,CIDI
414	STK26	STE	CODI,CIDI
415	STK32A	AGC	CIDI
416	STK32B	AGC	CIDI
417	STK32C	AGC	CIDI
418	STK33	CAMK	CIDI
419	STK35	CAMK	CIDI
420	STK36	CAMK	CODI
421	STK38L	AGC	CIDI
422	STK38	AGC	CIDI
423	STK39	STE	CODI
424	STK3	AGC	CIDI
425	STK40	CAMK	CIDI
426	STK4	CAMK	CIDI
427	STKLD1	STE	CODI
428	STRADA	STE	CODI
429	STRADB	STE	CODI
430	STYK1	TYR	CIDI
431	SYK	TYR	CODI,CIDI
432	TAOK1	STE	CIDI
433	TAOK2	STE	CIDI
434	TAOK3	STE	CIDI
435	TBK1	CK1	CIDI
436	TEC	TYR	CODI,CIDI
437	TEK	TYR	CIDI
438	TESK1	TKL	CIDI
439	TESK2	TKL	CIDI
440	TEX14	TKL	CIDI
441	TGFBR1	TKL	CIDI
442	TGFBR2	TKL	CIDI
443	TIE1	TYR	CIDI
444	TLK1	CAMK	CODI,CIDI
445	TLK2	CAMK	CODI,CIDI
446	TNIK	STE	CODI,CIDI
447	TNK1	TYR	CIDI
448	TNK2	TYR	CODI,CIDI
449	TNNI3K	TKL	CIDI
450	TP53RK	TKL	CIDI
451	TRIB1	CAMK	CODI
452	TRIB2	CAMK	CODI
453	TRIB3	CAMK	CIDI
454	TRIO	CAMK	CIDI
455	TSSK1B	CAMK	CIDI
456	TSSK2	CAMK	CIDI
457	TSSK3	CAMK	CODI,CIDI
458	TSSK4	CAMK	CIDI
459	TSSK6	CAMK	CIDI
460	TTBK1	CK1	CIDI
461	TTBK2	CK1	CIDI
462	TTK	CAMK	CODI,CIDI
463	TTN	CAMK	CODI
464	TXK	TYR	CODI,CIDI
465	TYK2-1	TYR	CIDI
466	TYK2-2	TYR	CIDI
467	TYRO3	TYR	CIDI
468	UHMK1	CAMK	CIDI
469	ULK1	ULK	CIDI
470	ULK2	ULK	CIDI
471	ULK3	ULK	CIDI
472	ULK4	ULK	CODI
473	VRK1	CK1	CIDI
474	VRK2	CK1	CIDI
475	VRK3	CK1	CIDI
476	WEE1	TKL	CIDI
477	WEE2	TKL	CIDI
478	WNK1	WNK	CODI
479	WNK2	WNK	CODI
480	WNK3	WNK	CODI
481	WNK4	WNK	CODI
482	YES1	TYR	CIDI
483	ZAP70	TYR	CIDI
484	MAPK13	CMGC	CIDI

## Sheet: 32MSA Models
	Kinase	Group	Conformation(s)
0	AAK1	CAMK	CIDI
1	AATK	TYR	CIDO,CIDI
2	ABL1	TYR	CIDI
3	ABL2	TYR	CIDI
4	ACVR1B	TKL	CIDI
5	ACVR1C	TKL	CIDI
6	ACVR1	TKL	CIDI
7	ACVR2A	TKL	CIDI
8	ACVR2B	TKL	CIDI
9	ACVRL1	TKL	CIDI
10	AKT1	AGC	CIDI
11	AKT2	AGC	CIDI
12	AKT3	AGC	CIDI
13	ALK	TYR	CIDI
14	AMHR2	TKL	CIDI
15	ANKK1	TKL	CODI,CIDI
16	ARAF	TKL	CODI,CIDI
17	AURKA	CAMK	CODI,CIDI
18	AURKB	CAMK	CODI
19	AURKC	CAMK	CODI
20	AXL	TYR	CIDI
21	BLK	TYR	CIDI
22	BMP2K	NEK	CIDI
23	BMPR1A	TKL	CIDI
24	BMPR1B	TKL	CIDI
25	BMPR2	TKL	CIDI
26	BMX	TYR	CODI,CIDI
27	BRAF	TKL	CODI,CIDI
28	BRSK1	CAMK	CIDI
29	BRSK2	CAMK	CIDI
30	BTK	TYR	CIDI
31	BUB1B	BUB	CIDI
32	BUB1	BUB	CIDI
33	CAMK1D	CAMK	CIDI
34	CAMK1G	CAMK	CIDI
35	CAMK1	CAMK	CODI,CIDI
36	CAMK2A	CAMK	CIDI
37	CAMK2B	CAMK	CIDI
38	CAMK2D	CAMK	CIDI
39	CAMK2G	CAMK	CIDI
40	CAMK4	CAMK	CIDI
41	CAMKK1	CAMK	CIDI
42	CAMKK2	CAMK	CIDI
43	CAMKV	CAMK	CIDI
44	CASK	CAMK	CIDI
45	CDC42BPA	AGC	CIDI
46	CDC42BPB	AGC	CIDI
47	CDC42BPG	AGC	CIDI
48	CDC7	CMGC	CIDI
49	CDK10	CMGC	CIDI
50	CDK11A	CMGC	CIDI
51	CDK11B	CMGC	CIDI
52	CDK12	CMGC	CIDI
53	CDK13	CMGC	CIDI
54	CDK14	CMGC	CODI,CIDI
55	CDK15	CMGC	CODI,CIDI
56	CDK16	CMGC	CIDI
57	CDK17	CMGC	CODI,CIDI
58	CDK18	CMGC	CIDI
59	CDK19	CMGC	CIDI
60	CDK1	CMGC	CODI,CIDI
61	CDK20	CMGC	CIDI
62	CDK2	CMGC	CODI,CIDI
63	CDK3	CMGC	CODI,CIDI
64	CDK4	CMGC	CIDI
65	CDK5	CMGC	CIDI
66	CDK6	CMGC	CIDI
67	CDK7	CMGC	CODI,CIDI
68	CDK8	CMGC	CIDI
69	CDK9	CMGC	CIDI
70	CDKL1	CMGC	CIDI
71	CDKL2	CMGC	CIDI
72	CDKL3	CMGC	CIDI
73	CDKL4	CMGC	CIDI
74	CDKL5	CMGC	CIDI
75	CHEK1	CAMK	CIDI
76	CHEK2	CAMK	CIDI
77	CHUK	CAMK	CIDI
78	CIT	AGC	CIDI
79	CLK1	CAMK	CIDI
80	CLK2	CAMK	CIDI
81	CLK3	CAMK	CIDI
82	CLK4	CMGC	CIDI
83	CSF1R	TYR	CIDI
84	CSK	TYR	CIDI
85	CSNK1A1L	CK1	CIDI
86	CSNK1A1	CK1	CIDI
87	CSNK1D	CK1	CIDI
88	CSNK1E	CK1	CIDI
89	CSNK1G1	CK1	CIDI
90	CSNK1G2	CK1	CIDI
91	CSNK1G3	CK1	CIDI
92	CSNK2A1	CMGC	CIDI
93	CSNK2A2	CMGC	CIDI
94	CSNK2A3	CMGC	CIDI
95	DAPK1	CAMK	CIDI
96	DAPK2	CAMK	CIDI
97	DAPK3	CAMK	CIDI
98	DCLK1	CAMK	CIDI
99	DCLK2	CAMK	CIDI
100	DCLK3	CAMK	CIDI
101	DDR1	TYR	CIDI
102	DDR2	TYR	CIDI
103	DMPK	AGC	CIDI
104	DSTYK	TKL	CIDI
105	DYRK1A	CMGC	CIDI
106	DYRK1B	CMGC	CIDI
107	DYRK2	CMGC	CIDI
108	DYRK3	CMGC	CIDI
109	DYRK4	CMGC	CIDI
110	EGFR	TYR	CODI,CIDI
111	EIF2AK2	CAMK	CIDI
112	EIF2AK3	NEK	CODI,CIDI
113	EIF2AK4-2	STE	CODI
114	EPHA10	TYR	CIDI
115	EPHA1	TYR	CIDI
116	EPHA2	TYR	CIDI
117	EPHA3	TYR	CIDI
118	EPHA4	TYR	CIDI
119	EPHA5	TYR	CIDI
120	EPHA6	TYR	CIDI
121	EPHA7	TYR	CIDI
122	EPHA8	TYR	CIDI
123	EPHB1	TYR	CIDI
124	EPHB2	TYR	CIDI
125	EPHB3	TYR	CIDI
126	EPHB4	TYR	CIDI
127	EPHB6	TYR	CIDI
128	ERBB2	TYR	CIDI
129	ERBB3	TYR	CODI
130	ERBB4	TYR	CIDI
131	ERN1	CAMK	CIDI
132	ERN2	CAMK	CIDI
133	FER	TYR	CIDI
134	FES	TYR	CIDI
135	FGFR1	TYR	CIDI
136	FGFR2	TYR	CIDI
137	FGFR3	TYR	CIDI
138	FGFR4	TYR	CIDI
139	FGR	TYR	CIDI
140	FLT1	TYR	CIDI
141	FLT3	TYR	CIDI
142	FLT4	TYR	CIDI
143	FRK	TYR	CIDI
144	FYN	TYR	CIDI
145	GAK	CAMK	CIDI
146	GRK1	AGC	CIDI
147	GRK2	AGC	CIDI
148	GRK3	AGC	CIDI
149	GRK4	AGC	CIDI
150	GRK5	AGC	CIDI
151	GRK6	AGC	CIDI
152	GRK7	AGC	CIDI
153	GSG2	AGC	CIDI
154	GSK3A	CMGC	CIDI
155	GSK3B	CMGC	CIDI
156	GUCY2C	RGC	CODI,DFGinter
157	GUCY2D	RGC	CODI
158	GUCY2F	RGC	CODI
159	HCK	TYR	CIDI
160	HIPK1	CMGC	CIDI
161	HIPK2	CMGC	CIDI
162	HIPK3	CMGC	CIDI
163	HIPK4	CMGC	CIDI
164	HUNK	CAMK	CIDI
165	ICK	CMGC	CODI,CIDI
166	IGF1R	TYR	CIDI
167	IKBKB	CAMK	CIDI
168	IKBKE	STE	CIDI
169	ILK	TKL	DFGinter
170	INSR	TYR	CIDI
171	INSRR	TYR	CIDI
172	IRAK1	TKL	CIDI
173	IRAK2	TKL	CIDO,CIDI
174	IRAK3	TKL	CIDI
175	IRAK4	TKL	CIDI
176	ITK	TYR	CODI,CIDI
177	JAK1-1	TYR	CIDO,DFGinter,CIDI
178	JAK1-2	TYR	CODI,CIDI
179	JAK2-1	TYR	CIDI
180	JAK2-2	TYR	CIDI
181	JAK3-1	TYR	CIDI
182	JAK3-2	TYR	CIDI
183	KALRN	CAMK	CIDI
184	KDR	TYR	CIDI
185	KIT	TYR	CIDI
186	KSR1	TKL	CODI,CIDI
187	KSR2	TKL	CODI
188	LATS1	AGC	CIDI
189	LATS2	AGC	CIDI
190	LCK	TYR	CIDI
191	LIMK1	TKL	CIDI
192	LIMK2	TKL	CIDI
193	LMTK2	TYR	CIDO
194	LMTK3	TYR	CIDO
195	LRRK1	TKL	CIDO,CIDI
196	LRRK2	TKL	CIDI
197	LTK	TYR	CIDI
198	LYN	TYR	CIDI
199	MAK	CMGC	CODI,CIDI
200	MAP2K1	STE	CODI
201	MAP2K2	STE	CODI,CIDI
202	MAP2K3	STE	CIDI
203	MAP2K4	STE	CODI,CIDI
204	MAP2K5	STE	CIDI
205	MAP2K6	STE	CODI,CIDI,DFGinter
206	MAP2K7	STE	CODI,CIDI,DFGinter
207	MAP3K10	TKL	CIDI
208	MAP3K11	TKL	CIDI
209	MAP3K12	TKL	CIDI
210	MAP3K13	TKL	CIDI
211	MAP3K14	STE	CODI,CIDI
212	MAP3K15	STE	CIDI
213	MAP3K19	STE	CIDI
214	MAP3K1	STE	CIDI
215	MAP3K20	TKL	CIDI
216	MAP3K21	TKL	CIDI
217	MAP3K2	STE	CODI,CIDI
218	MAP3K3	STE	CODI,CIDI
219	MAP3K4	STE	CODI
220	MAP3K5	STE	CIDI
221	MAP3K6	STE	CIDI
222	MAP3K7	TKL	CIDI
223	MAP3K8	STE	CODI,CIDI
224	MAP3K9	TKL	CIDI
225	MAP4K1	STE	CODI,CIDI
226	MAP4K2	STE	CIDI
227	MAP4K3	STE	CODI,CIDI
228	MAP4K4	STE	CIDI
229	MAP4K5	STE	CODI,CIDI
230	MAPK10	CMGC	CIDI
231	MAPK11	CMGC	CIDI
232	MAPK12	CMGC	CIDI
233	MAPK13	CMGC	CIDI
234	MAPK14	CMGC	CIDI
235	MAPK15	CMGC	CIDI
236	MAPK1	CMGC	CIDI
237	MAPK3	CMGC	CIDI
238	MAPK4	CMGC	CIDI
239	MAPK6	CMGC	CIDI
240	MAPK7	CMGC	CIDI
241	MAPK8	CMGC	CIDI
242	MAPK9	CMGC	CIDI
243	MAPKAPK2	CAMK	CIDI
244	MAPKAPK3	CAMK	CIDI
245	MAPKAPK5	CAMK	CIDI
246	MARK1	CAMK	CIDI
247	MARK2	CAMK	CIDI
248	MARK3	CAMK	CIDI
249	MARK4	CAMK	CIDI
250	MAST1	AGC	CIDI
251	MAST2	AGC	CIDI
252	MAST3	AGC	CIDI
253	MAST4	AGC	CIDI
254	MASTL	AGC	CIDI
255	MATK	TYR	CIDI
256	MELK	CAMK	CIDI
257	MERTK	TYR	CIDI
258	MET	TYR	CIDI
259	MINK1	STE	CIDI
260	MKNK1	CAMK	CIDI
261	MKNK2	CAMK	CIDI
262	MLKL	TKL	CODI,CIDI
263	MOK	CMGC	CIDI
264	MOS	TKL	CIDI
265	MST1R	TYR	CIDI
266	MUSK	TYR	CIDI
267	MYLK2	CAMK	CIDI
268	MYLK3	CAMK	CIDI
269	MYLK4	CAMK	CIDI
270	MYLK	CAMK	CIDI
271	MYO3A	STE	CIDI
272	MYO3B	STE	CIDI
273	NEK10	NEK	CODI
274	NEK11	NEK	CIDI
275	NEK1	NEK	CIDI
276	NEK2	NEK	CODI,CIDI
277	NEK3	NEK	CIDI
278	NEK4	NEK	CIDI
279	NEK5	NEK	CIDI
280	NEK6	NEK	CODI,CIDI
281	NEK7	NEK	CODI,CIDI
282	NEK8	NEK	CIDI
283	NEK9	NEK	CIDI
284	NIM1K	CAMK	CIDI
285	NLK	CMGC	CIDI
286	NPR1	RGC	CODI
287	NPR2	RGC	CODI
288	NRBP1	WNK	CODI
289	NRBP2	AGC	CIDI
290	NRK	CAMK	CIDI
291	NTRK1	TYR	CIDI
292	NTRK2	TYR	CIDI
293	NTRK3	TYR	CIDI
294	NUAK1	CAMK	CIDI
295	NUAK2	CAMK	CIDI
296	OBSCN-1	CAMK	CIDI
297	OBSCN-2	CAMK	CIDI
298	OXSR1	STE	CODI
299	PAK1	STE	CIDI
300	PAK2	STE	CIDI
301	PAK3	STE	CIDI
302	PAK4	STE	CIDI
303	PAK5	STE	CIDI
304	PAK6	STE	CIDI
305	PAN3	NEK	CODI
306	PASK	CAMK	CIDI
307	PBK	TKL	CIDI
308	PDGFRA	TYR	CIDI
309	PDGFRB	TYR	CIDI
310	PDIK1L	TKL	CIDI
311	PDPK1	AGC	CIDI
312	PDPK2P	AGC	CIDI
313	PHKG1	CAMK	CIDI
314	PHKG2	CAMK	CIDI
315	PIK3R4	TKL	CODI
316	PIM1	CAMK	CIDI
317	PIM2	CAMK	CIDI
318	PIM3	CAMK	CIDI
319	PKDCC	TKL	CIDI
320	PKMYT1	STE	CIDI
321	PKN1	AGC	CIDI
322	PKN2	AGC	CIDI
323	PKN3	AGC	CIDI
324	PLK1	CAMK	CIDI
325	PLK2	CAMK	CIDI
326	PLK3	CAMK	CIDI
327	PLK4	CAMK	CIDI
328	PNCK	CAMK	CIDI
329	PRKAA1	CAMK	CIDI
330	PRKAA2	CAMK	CIDI
331	PRKACA	AGC	CIDI
332	PRKACB	AGC	CIDI
333	PRKACG	AGC	CIDI
334	PRKCA	AGC	CIDI
335	PRKCB	AGC	CIDI
336	PRKCD	AGC	CIDI
337	PRKCE	AGC	CIDI
338	PRKCG	AGC	CIDI
339	PRKCH	AGC	CIDI
340	PRKCI	AGC	CIDI
341	PRKCQ	AGC	CIDI
342	PRKCZ	AGC	CIDI
343	PRKD1	CAMK	CIDI
344	PRKD2	CAMK	CIDI
345	PRKD3	CAMK	CIDI
346	PRKG1	AGC	CODI,CIDI
347	PRKG2	AGC	CIDI
348	PRKX	AGC	CIDI
349	PRKY	AGC	CIDI
350	PRPF4B	CMGC	CIDI
351	PSKH1	CAMK	CIDI
352	PSKH2	CAMK	CIDI
353	PTK2B	TYR	CIDI
354	PTK2	TYR	CIDI
355	PTK6	TYR	CIDI
356	PTK7	TYR	DFGinter
357	RAF1	TKL	CODI,CIDI
358	RET	TYR	CIDI
359	RIPK1	TKL	CODI
360	RIPK2	TKL	CIDI
361	RIPK3	TKL	CIDI
362	RIPK4	TKL	CIDI
363	RNASEL	TKL	CIDI
364	ROCK1	AGC	CIDI
365	ROCK2	AGC	CIDI
366	ROR1	TYR	DFGinter,CIDI
367	ROR2	TYR	CIDI
368	ROS1	TYR	CIDI
369	RPS6KA1-1	AGC	CIDI
370	RPS6KA1-2	CAMK	CIDI
371	RPS6KA2-1	AGC	CIDI
372	RPS6KA2-2	CAMK	CIDI
373	RPS6KA3-1	AGC	CIDI
374	RPS6KA3-2	CAMK	CIDI
375	RPS6KA4-1	AGC	CIDI
376	RPS6KA4-2	CAMK	CIDI
377	RPS6KA5-1	AGC	CIDI
378	RPS6KA5-2	CAMK	CIDI
379	RPS6KA6-1	AGC	CIDI
380	RPS6KA6-2	CAMK	CIDI
381	RPS6KB1	AGC	CIDI
382	RPS6KB2	AGC	CIDI
383	RPS6KC1	AGC	CODI,Unassigned,CODO
384	RPS6KL1	AGC	CODI,CODO,DFGinter
385	RSKR	AGC	CODI,CIDI
386	RYK	TYR	CIDO,DFGinter,CODI
387	SBK1	CAMK	CIDI
388	SBK2	CAMK	CIDI
389	SBK3	CAMK	CIDI
390	SCYL1	STE	CIDO,Unassigned
391	SCYL2	CAMK	CODI,Unassigned
392	SGK1	AGC	CIDI
393	SGK2	AGC	CIDI
394	SGK3	AGC	CIDI
395	SIK1B	CAMK	CIDI
396	SIK1	CAMK	CIDI
397	SIK2	CAMK	CIDI
398	SIK3	CAMK	CIDI
399	SLK	STE	CIDI
400	SNRK	CAMK	CIDI
401	SPEG-1	CAMK	CIDI
402	SPEG-2	CAMK	CIDI
403	SRC	TYR	CIDI
404	SRMS	TYR	CODI
405	SRPK1	CMGC	CIDI
406	SRPK2	CMGC	CIDI
407	SRPK3	CMGC	CIDI
408	STK10	STE	CIDI
409	STK11	CAMK	CIDI
410	STK16	NEK	CIDI
411	STK17A	CAMK	CIDI
412	STK17B	CAMK	CIDI
413	STK24	STE	CIDI
414	STK25	STE	CIDI
415	STK26	STE	CODI,CIDI
416	STK32A	AGC	CIDI
417	STK32B	AGC	CODI,CIDI
418	STK32C	AGC	CIDI
419	STK33	CAMK	CIDI
420	STK35	CAMK	CIDI
421	STK36	CAMK	CODI
422	STK38L	AGC	CIDI
423	STK38	AGC	CIDI
424	STK39	STE	CODI
425	STK3	AGC	CIDI
426	STK40	CAMK	CIDI
427	STK4	CAMK	CIDI
428	STKLD1	STE	CODI
429	STRADA	STE	CODI,CIDI
430	STRADB	STE	CODI,CIDI
431	STYK1	TYR	CIDI
432	SYK	TYR	CODI,CIDI
433	TAOK1	STE	CIDI
434	TAOK2	STE	CIDI
435	TAOK3	STE	CIDI
436	TBK1	CK1	CIDI
437	TEC	TYR	CODI,CIDI
438	TEK	TYR	CIDI
439	TESK1	TKL	CIDI
440	TESK2	TKL	CIDI
441	TEX14	TKL	CIDI,Unassigned
442	TGFBR1	TKL	CIDI
443	TGFBR2	TKL	CIDI
444	TIE1	TYR	CIDI
445	TLK1	CAMK	CODI,CIDI
446	TLK2	CAMK	CODI,CIDI
447	TNIK	STE	CIDI
448	TNK1	TYR	CIDI
449	TNK2	TYR	CIDI
450	TNNI3K	TKL	CIDI
451	TP53RK	TKL	CIDI
452	TRIB1	CAMK	CODI
453	TRIB2	CAMK	CODI
454	TRIB3	CAMK	CIDI
455	TRIO	CAMK	CIDI
456	TSSK1B	CAMK	CIDI
457	TSSK2	CAMK	CIDI
458	TSSK3	CAMK	CODI,CIDI
459	TSSK4	CAMK	CIDI
460	TSSK6	CAMK	CIDI
461	TTBK1	CK1	CIDI
462	TTBK2	CK1	CIDI
463	TTK	CAMK	CODI,CIDI
464	TTN	CAMK	CODI,CIDI
465	TXK	TYR	CIDI
466	TYK2-1	TYR	DFGinter,CIDI
467	TYK2-2	TYR	CIDI
468	TYRO3	TYR	CIDI
469	UHMK1	CAMK	CIDI
470	ULK1	ULK	CIDI
471	ULK2	ULK	CIDI
472	ULK3	ULK	CIDI
473	ULK4	ULK	CODI
474	VRK1	CK1	CIDI
475	VRK2	CK1	CIDI
476	VRK3	CK1	CIDI
477	WEE1	TKL	CIDI
478	WEE2	TKL	CIDI
479	WNK1	WNK	CODI
480	WNK2	WNK	CODI
481	WNK3	WNK	CODI
482	WNK4	WNK	CODI
483	YES1	TYR	CIDI
484	ZAP70	TYR	CIDI

## Sheet: 16MSA Models
	Kinase	Group	Conformation(s)
0	AAK1	CAMK	CIDI
1	AATK	TYR	CIDO,DFGinter,CIDI
2	ABL1	TYR	DFGinter,CIDI
3	ABL2	TYR	CIDI
4	ACVR1B	TKL	CIDI
5	ACVR1C	TKL	CIDI
6	ACVR1	TKL	CIDI
7	ACVR2A	TKL	CIDI
8	ACVR2B	TKL	CIDI
9	ACVRL1	TKL	CIDI
10	AKT1	AGC	CIDI
11	AKT2	AGC	CIDI
12	AKT3	AGC	CIDI
13	ALK	TYR	CIDI
14	AMHR2	TKL	CIDO,DFGinter,CIDI
15	ANKK1	TKL	CODI,CIDI
16	ARAF	TKL	CODI,CIDI,DFGinter
17	AURKA	CAMK	CODI
18	AURKB	CAMK	CODI
19	AURKC	CAMK	CODI,CIDI
20	AXL	TYR	CODI,CIDI,DFGinter
21	BLK	TYR	DFGinter,CIDI
22	BMP2K	NEK	CIDI
23	BMPR1A	TKL	DFGinter,CIDI
24	BMPR1B	TKL	CIDI
25	BMPR2	TKL	CIDI
26	BMX	TYR	CODI,CIDI
27	BRAF	TKL	CODI,CIDI
28	BRSK1	CAMK	CIDI
29	BRSK2	CAMK	CIDI
30	BTK	TYR	CIDI
31	BUB1B	BUB	CODI,CIDI
32	BUB1	BUB	CIDI
33	CAMK1D	CAMK	CODI,CIDI
34	CAMK1G	CAMK	CIDI
35	CAMK1	CAMK	CODI,CIDI
36	CAMK2A	CAMK	CODI,CIDI
37	CAMK2B	CAMK	DFGinter,CIDI,CODI
38	CAMK2D	CAMK	CIDI
39	CAMK2G	CAMK	CIDI
40	CAMK4	CAMK	CIDI
41	CAMKK1	CAMK	CODI,CIDI,DFGinter
42	CAMKK2	CAMK	CODI,CIDI
43	CAMKV	CAMK	CIDI
44	CASK	CAMK	CIDI
45	CDC42BPA	AGC	CIDI
46	CDC42BPB	AGC	CIDI
47	CDC42BPG	AGC	CIDI
48	CDC7	CMGC	CIDI
49	CDK10	CMGC	CIDI
50	CDK11A	CMGC	CIDI
51	CDK11B	CMGC	CIDI
52	CDK12	CMGC	CODI,CIDI
53	CDK13	CMGC	CIDI
54	CDK14	CMGC	CODI,CIDI
55	CDK15	CMGC	CODI,CIDI
56	CDK16	CMGC	CODI,CIDI
57	CDK17	CMGC	DFGinter,CIDI,CODI
58	CDK18	CMGC	CIDI
59	CDK19	CMGC	CIDI
60	CDK1	CMGC	CODI,CIDI
61	CDK20	CMGC	CIDI
62	CDK2	CMGC	CIDI
63	CDK3	CMGC	CODI,CIDI
64	CDK4	CMGC	CIDI
65	CDK5	CMGC	CIDI
66	CDK6	CMGC	CIDI
67	CDK7	CMGC	CODI
68	CDK8	CMGC	CIDI
69	CDK9	CMGC	CIDI
70	CDKL1	CMGC	CIDI
71	CDKL2	CMGC	CIDI
72	CDKL3	CMGC	CODI,CIDI
73	CDKL4	CMGC	CIDI
74	CDKL5	CMGC	CIDI
75	CHEK1	CAMK	CIDI
76	CHEK2	CAMK	CIDI
77	CHUK	CAMK	CIDI
78	CIT	AGC	CIDI
79	CLK1	CAMK	CIDI
80	CLK2	CAMK	CIDI
81	CLK3	CAMK	DFGinter,CIDI
82	CLK4	CMGC	CIDI
83	CSF1R	TYR	DFGinter,CIDI
84	CSK	TYR	DFGinter,CIDI
85	CSNK1A1L	CK1	CIDI
86	CSNK1A1	CK1	CIDI
87	CSNK1D	CK1	CIDI
88	CSNK1E	CK1	CIDI
89	CSNK1G1	CK1	CIDI
90	CSNK1G2	CK1	CIDI
91	CSNK1G3	CK1	CIDI
92	CSNK2A1	CMGC	CIDI
93	CSNK2A2	CMGC	CIDI
94	CSNK2A3	CMGC	CIDI
95	DAPK1	CAMK	CIDI
96	DAPK2	CAMK	CIDI
97	DAPK3	CAMK	CIDI
98	DCLK1	CAMK	CIDI
99	DCLK2	CAMK	CIDI
100	DCLK3	CAMK	DFGinter,CIDI
101	DDR1	TYR	CIDI
102	DDR2	TYR	CIDI
103	DMPK	AGC	CIDI
104	DSTYK	TKL	DFGinter,CIDI
105	DYRK1A	CMGC	CIDI
106	DYRK1B	CMGC	CIDI
107	DYRK2	CMGC	CIDI
108	DYRK3	CMGC	CIDI
109	DYRK4	CMGC	CIDI
110	EGFR	TYR	CIDO,CODI,CIDI
111	EIF2AK2	CAMK	CIDO,DFGinter,CIDI,CODI
112	EIF2AK3	NEK	CIDO,CODI,CODO
113	EIF2AK4-2	STE	CODI
114	EPHA10	TYR	CIDI
115	EPHA1	TYR	CIDI
116	EPHA2	TYR	CIDI
117	EPHA3	TYR	CIDI
118	EPHA4	TYR	CIDI
119	EPHA5	TYR	CIDI
120	EPHA6	TYR	CIDI
121	EPHA7	TYR	CIDO,CIDI
122	EPHA8	TYR	CIDI
123	EPHB1	TYR	CIDI
124	EPHB2	TYR	CIDI
125	EPHB3	TYR	CIDI
126	EPHB4	TYR	CIDI
127	EPHB6	TYR	CIDI
128	ERBB2	TYR	CIDI
129	ERBB3	TYR	CODI,DFGinter
130	ERBB4	TYR	CIDI
131	ERN1	CAMK	CIDI
132	ERN2	CAMK	CIDO,CIDI
133	FER	TYR	CIDI
134	FES	TYR	CIDI
135	FGFR1	TYR	CIDI
136	FGFR2	TYR	CIDI
137	FGFR3	TYR	CIDO,CIDI
138	FGFR4	TYR	CIDO,DFGinter,CIDI
139	FGR	TYR	CIDI
140	FLT1	TYR	CIDO,CIDI,Unassigned
141	FLT3	TYR	CIDI,Unassigned
142	FLT4	TYR	CIDI
143	FRK	TYR	CODI,CIDI
144	FYN	TYR	CIDO,CIDI
145	GAK	CAMK	CIDI
146	GRK1	AGC	CIDI
147	GRK2	AGC	CIDI
148	GRK3	AGC	CIDI
149	GRK4	AGC	CIDI
150	GRK5	AGC	CIDI
151	GRK6	AGC	CIDI
152	GRK7	AGC	CIDI
153	GSG2	AGC	CIDI
154	GSK3A	CMGC	CIDI
155	GSK3B	CMGC	CIDI
156	GUCY2C	RGC	CODI
157	GUCY2D	RGC	CODI
158	GUCY2F	RGC	CODI
159	HCK	TYR	CIDI
160	HIPK1	CMGC	CIDI
161	HIPK2	CMGC	CIDI
162	HIPK3	CMGC	CIDI
163	HIPK4	CMGC	CIDI
164	HUNK	CAMK	CODI,CIDI,DFGinter
165	ICK	CMGC	CIDI
166	IGF1R	TYR	CIDI
167	IKBKB	CAMK	CIDI
168	IKBKE	STE	CODI,CIDI
169	ILK	TKL	DFGinter
170	INSR	TYR	CIDI
171	INSRR	TYR	CIDI
172	IRAK1	TKL	CODI,CIDI
173	IRAK2	TKL	CIDO
174	IRAK3	TKL	CIDI
175	IRAK4	TKL	CIDI
176	ITK	TYR	CIDO,CODI,CIDI
177	JAK1-1	TYR	DFGinter,CIDI
178	JAK1-2	TYR	CIDI
179	JAK2-1	TYR	DFGinter,CIDI
180	JAK2-2	TYR	CIDI
181	JAK3-1	TYR	CODI,CIDI
182	JAK3-2	TYR	CIDI
183	KALRN	CAMK	CIDI
184	KDR	TYR	DFGinter,CIDI
185	KIT	TYR	CIDO,CIDI
186	KSR1	TKL	CODI,CIDI
187	KSR2	TKL	CODI,CIDI
188	LATS1	AGC	CIDO,CIDI
189	LATS2	AGC	CIDI
190	LCK	TYR	CIDI
191	LIMK1	TKL	CIDI
192	LIMK2	TKL	CIDI
193	LMTK2	TYR	CIDO,DFGinter,CODO
194	LMTK3	TYR	CIDO,DFGinter,CIDI
195	LRRK1	TKL	CIDO,DFGinter,CIDI
196	LRRK2	TKL	CIDI
197	LTK	TYR	DFGinter,CIDI
198	LYN	TYR	CIDI
199	MAK	CMGC	CIDI
200	MAP2K1	STE	CODI,CIDI,DFGinter
201	MAP2K2	STE	CODI
202	MAP2K3	STE	CIDI
203	MAP2K4	STE	CODI
204	MAP2K5	STE	CODI,CIDI
205	MAP2K6	STE	CIDI
206	MAP2K7	STE	CODI,CIDI,DFGinter
207	MAP3K10	TKL	CIDI
208	MAP3K11	TKL	CIDI
209	MAP3K12	TKL	CODI,CIDI
210	MAP3K13	TKL	CIDI
211	MAP3K14	STE	CODI,CIDI
212	MAP3K15	STE	CIDI
213	MAP3K19	STE	CIDI
214	MAP3K1	STE	CIDI
215	MAP3K20	TKL	CIDI
216	MAP3K21	TKL	CIDI
217	MAP3K2	STE	CODI,CIDI
218	MAP3K3	STE	CODI,CIDI
219	MAP3K4	STE	CODI
220	MAP3K5	STE	CIDI
221	MAP3K6	STE	CODI,CIDI
222	MAP3K7	TKL	CIDI
223	MAP3K8	STE	CIDI
224	MAP3K9	TKL	CIDI
225	MAP4K1	STE	CODI,CIDI
226	MAP4K2	STE	CIDI
227	MAP4K3	STE	CIDI
228	MAP4K4	STE	CIDI
229	MAP4K5	STE	CIDI
230	MAPK10	CMGC	CIDI
231	MAPK11	CMGC	CODI,CIDI,DFGinter
232	MAPK12	CMGC	CODI,CIDI
233	MAPK13	CMGC	CIDI
234	MAPK14	CMGC	CODI,CIDI
235	MAPK15	CMGC	CIDI
236	MAPK1	CMGC	CODI,CIDI
237	MAPK3	CMGC	CODI,CIDI
238	MAPK4	CMGC	CIDI
239	MAPK6	CMGC	CIDI
240	MAPK7	CMGC	CIDI
241	MAPK8	CMGC	CIDI
242	MAPK9	CMGC	CIDI
243	MAPKAPK2	CAMK	CODI,CIDI
244	MAPKAPK3	CAMK	CIDI
245	MAPKAPK5	CAMK	DFGinter,CIDI
246	MARK1	CAMK	CIDI
247	MARK2	CAMK	CIDI
248	MARK3	CAMK	CIDI
249	MARK4	CAMK	CIDI
250	MAST1	AGC	CIDO,DFGinter,CIDI
251	MAST2	AGC	CIDI
252	MAST3	AGC	CIDI
253	MAST4	AGC	CIDI
254	MASTL	AGC	CIDI
255	MATK	TYR	CODI,CIDI,CODO
256	MELK	CAMK	CIDI
257	MERTK	TYR	CODI,CIDI,DFGinter
258	MET	TYR	CIDI
259	MINK1	STE	CIDI
260	MKNK1	CAMK	CIDO,CIDI
261	MKNK2	CAMK	CIDI
262	MLKL	TKL	CIDO,CODI,CIDI,DFGinter
263	MOK	CMGC	CIDI
264	MOS	TKL	CIDI
265	MST1R	TYR	CODI,CIDI,DFGinter
266	MUSK	TYR	DFGinter,CIDI
267	MYLK2	CAMK	CIDI
268	MYLK3	CAMK	CIDI
269	MYLK4	CAMK	CIDI
270	MYLK	CAMK	CIDI
271	MYO3A	STE	CODI,CIDI
272	MYO3B	STE	CIDI
273	NEK10	NEK	CODI,CIDI
274	NEK11	NEK	CODI,CIDI
275	NEK1	NEK	CIDI
276	NEK2	NEK	CODI,CIDI
277	NEK3	NEK	CODI,CIDI
278	NEK4	NEK	CODI,CIDI
279	NEK5	NEK	CIDI
280	NEK6	NEK	CODI
281	NEK7	NEK	CODI,CIDI
282	NEK8	NEK	CODI,CIDI
283	NEK9	NEK	CIDI
284	NIM1K	CAMK	CIDI
285	NLK	CMGC	CIDI
286	NPR1	RGC	CODI
287	NPR2	RGC	CODI
288	NRBP1	WNK	CODI,Unassigned,DFGinter
289	NRBP2	AGC	CIDI
290	NRK	CAMK	CIDI
291	NTRK1	TYR	CIDI
292	NTRK2	TYR	CIDI
293	NTRK3	TYR	CIDO,CIDI
294	NUAK1	CAMK	CIDI
295	NUAK2	CAMK	CIDI
296	OBSCN-1	CAMK	CIDI
297	OBSCN-2	CAMK	CODI,CIDI
298	OXSR1	STE	CODI
299	PAK1	STE	CIDI
300	PAK2	STE	CIDI
301	PAK3	STE	CIDI
302	PAK4	STE	CIDI
303	PAK5	STE	CIDI
304	PAK6	STE	CIDI
305	PAN3	NEK	Unassigned,CODO
306	PASK	CAMK	CIDI
307	PBK	TKL	CIDI
308	PDGFRA	TYR	DFGinter,CIDI
309	PDGFRB	TYR	CIDO,CIDI,Unassigned
310	PDIK1L	TKL	CIDO,CIDI
311	PDPK1	AGC	CIDI
312	PDPK2P	AGC	CIDI
313	PHKG1	CAMK	CIDI
314	PHKG2	CAMK	CIDI
315	PIK3R4	TKL	CODI
316	PIM1	CAMK	CIDI
317	PIM2	CAMK	CIDI
318	PIM3	CAMK	CIDI
319	PKDCC	TKL	CIDI
320	PKMYT1	STE	CIDI
321	PKN1	AGC	DFGinter,CIDI
322	PKN2	AGC	CIDI
323	PKN3	AGC	CIDI
324	PLK1	CAMK	CIDI
325	PLK2	CAMK	CIDI
326	PLK3	CAMK	CIDI
327	PLK4	CAMK	CIDI
328	PNCK	CAMK	CIDI
329	PRKAA1	CAMK	CIDI
330	PRKAA2	CAMK	CIDI
331	PRKACA	AGC	CIDI
332	PRKACB	AGC	CIDI
333	PRKACG	AGC	CIDI
334	PRKCA	AGC	CIDI
335	PRKCB	AGC	CIDI
336	PRKCD	AGC	CIDI
337	PRKCE	AGC	CIDI
338	PRKCG	AGC	CIDI
339	PRKCH	AGC	CIDI
340	PRKCI	AGC	CIDI
341	PRKCQ	AGC	CIDI
342	PRKCZ	AGC	CIDI
343	PRKD1	CAMK	CIDI
344	PRKD2	CAMK	CIDI
345	PRKD3	CAMK	CIDI
346	PRKG1	AGC	CIDI
347	PRKG2	AGC	CIDI
348	PRKX	AGC	CIDI
349	PRKY	AGC	CIDI
350	PRPF4B	CMGC	CIDI
351	PSKH1	CAMK	CIDI
352	PSKH2	CAMK	CIDI
353	PTK2B	TYR	CIDO,CIDI
354	PTK2	TYR	CIDI
355	PTK6	TYR	CIDI
356	PTK7	TYR	CIDO,DFGinter,CIDI
357	RAF1	TKL	CODI,CIDI
358	RET	TYR	CIDO,CIDI
359	RIPK1	TKL	CODI
360	RIPK2	TKL	CODI,CIDI
361	RIPK3	TKL	DFGinter,CIDI
362	RIPK4	TKL	CIDI
363	RNASEL	TKL	DFGinter,CIDI
364	ROCK1	AGC	CIDI
365	ROCK2	AGC	CIDI
366	ROR1	TYR	CIDO,DFGinter,CIDI
367	ROR2	TYR	CIDO,DFGinter,CIDI
368	ROS1	TYR	CIDI
369	RPS6KA1-1	AGC	CIDI
370	RPS6KA1-2	CAMK	CIDI
371	RPS6KA2-1	AGC	CIDI,CODO
372	RPS6KA2-2	CAMK	DFGinter,CIDI
373	RPS6KA3-1	AGC	DFGinter,CIDI
374	RPS6KA3-2	CAMK	CIDI
375	RPS6KA4-1	AGC	CIDI
376	RPS6KA4-2	CAMK	CIDI
377	RPS6KA5-1	AGC	CODI,CIDI
378	RPS6KA5-2	CAMK	CIDI
379	RPS6KA6-1	AGC	DFGinter,CIDI
380	RPS6KA6-2	CAMK	CIDI
381	RPS6KB1	AGC	CIDO,CIDI
382	RPS6KB2	AGC	CIDI
383	RPS6KC1	AGC	Unassigned
384	RPS6KL1	AGC	DFGinter,Unassigned,CODO
385	RSKR	AGC	CODI,CIDI
386	RYK	TYR	DFGinter,CODO
387	SBK1	CAMK	CIDI
388	SBK2	CAMK	CIDI
389	SBK3	CAMK	CIDI
390	SCYL1	STE	CIDO,Unassigned
391	SCYL2	CAMK	CODI,Unassigned
392	SGK1	AGC	CIDI
393	SGK2	AGC	CIDI
394	SGK3	AGC	CIDI
395	SIK1B	CAMK	CIDI
396	SIK1	CAMK	CIDI
397	SIK2	CAMK	CIDI
398	SIK3	CAMK	CIDI
399	SLK	STE	CIDI
400	SNRK	CAMK	CIDI
401	SPEG-1	CAMK	CIDI
402	SPEG-2	CAMK	CIDI
403	SRC	TYR	CIDI
404	SRMS	TYR	CODI,CIDI
405	SRPK1	CMGC	CIDO,DFGinter,CIDI,Unassigned
406	SRPK2	CMGC	CIDI,Unassigned
407	SRPK3	CMGC	CIDI
408	STK10	STE	CIDI
409	STK11	CAMK	CIDI
410	STK16	NEK	CIDI
411	STK17A	CAMK	CIDI
412	STK17B	CAMK	CIDI
413	STK24	STE	CODI,CIDI
414	STK25	STE	CIDI
415	STK26	STE	CIDI
416	STK32A	AGC	CODI,CIDI
417	STK32B	AGC	DFGinter,CIDI
418	STK32C	AGC	CODI,CIDI
419	STK33	CAMK	CIDI
420	STK35	CAMK	CIDO,CIDI
421	STK36	CAMK	CODI
422	STK38L	AGC	CIDI
423	STK38	AGC	CIDI
424	STK39	STE	CODI
425	STK3	AGC	CODI,CIDI
426	STK40	CAMK	DFGinter,CIDI
427	STK4	CAMK	DFGinter,CIDI
428	STKLD1	STE	CODI
429	STRADA	STE	CODI
430	STRADB	STE	CODI,CIDI
431	STYK1	TYR	CIDI
432	SYK	TYR	CODI,CIDI
433	TAOK1	STE	CIDI
434	TAOK2	STE	CIDO,CODI,CIDI
435	TAOK3	STE	CIDI
436	TBK1	CK1	CIDI
437	TEC	TYR	CIDI
438	TEK	TYR	CIDO,CIDI
439	TESK1	TKL	CIDI
440	TESK2	TKL	CIDI
441	TEX14	TKL	Unassigned
442	TGFBR1	TKL	CODI,CIDI
443	TGFBR2	TKL	CIDI
444	TIE1	TYR	CIDI
445	TLK1	CAMK	CODI
446	TLK2	CAMK	CODI,CIDI
447	TNIK	STE	CODI,CIDI,DFGinter
448	TNK1	TYR	CIDI
449	TNK2	TYR	CIDI
450	TNNI3K	TKL	CIDI
451	TP53RK	TKL	CIDI
452	TRIB1	CAMK	CODI
453	TRIB2	CAMK	CODI
454	TRIB3	CAMK	CIDI
455	TRIO	CAMK	CIDI
456	TSSK1B	CAMK	CIDI
457	TSSK2	CAMK	CIDI
458	TSSK3	CAMK	CODI,CIDI
459	TSSK4	CAMK	CIDI
460	TSSK6	CAMK	CODI,CIDI
461	TTBK1	CK1	CIDI
462	TTBK2	CK1	CIDI
463	TTK	CAMK	CODI,CIDI
464	TTN	CAMK	CODI,CIDI
465	TXK	TYR	CIDI
466	TYK2-1	TYR	DFGinter,CIDI
467	TYK2-2	TYR	DFGinter,CIDI
468	TYRO3	TYR	CODI,CIDI,CODO
469	UHMK1	CAMK	CIDI
470	ULK1	ULK	CIDI
471	ULK2	ULK	CIDI
472	ULK3	ULK	CODI,CIDI
473	ULK4	ULK	CODI,CODO
474	VRK1	CK1	CIDI
475	VRK2	CK1	CIDI
476	VRK3	CK1	CODI,CIDI
477	WEE1	TKL	CIDI
478	WEE2	TKL	CIDI
479	WNK1	WNK	CODI,DFGinter
480	WNK2	WNK	CODI,DFGinter
481	WNK3	WNK	CODI
482	WNK4	WNK	CODI
483	YES1	TYR	CIDI
484	ZAP70	TYR	CIDI

## Sheet: 8MSA Models
	Kinase	Group	Conformation(s)
0	AAK1	CAMK	CIDO,CIDI
1	AATK	TYR	CIDO,Unassigned
2	ABL1	TYR	CIDO,CIDI
3	ABL2	TYR	DFGinter,CIDI
4	ACVR1B	TKL	CIDO,DFGinter,CIDI
5	ACVR1C	TKL	CIDO,CIDI,Unassigned,CODO
6	ACVR1	TKL	CIDI,CODO
7	ACVR2A	TKL	DFGinter,CIDI
8	ACVR2B	TKL	DFGinter,CIDI,CODO
9	ACVRL1	TKL	CIDI,CODO
10	AKT1	AGC	CIDO,DFGinter,CIDI
11	AKT2	AGC	DFGinter,CIDI
12	AKT3	AGC	CIDO,DFGinter,CIDI
13	ALK	TYR	CIDI,Unassigned
14	AMHR2	TKL	DFGinter,CIDI,Unassigned
15	ANKK1	TKL	CODI,Unassigned,CODO
16	ARAF	TKL	DFGinter,Unassigned,CODO
17	AURKA	CAMK	CODI,CIDI,DFGinter
18	AURKB	CAMK	CODI,Unassigned,DFGinter
19	AURKC	CAMK	CODI,CIDI,Unassigned
20	AXL	TYR	CIDO,DFGinter
21	BLK	TYR	DFGinter,CIDI,Unassigned,CODO
22	BMP2K	NEK	CIDI,CODO
23	BMPR1A	TKL	CIDO,Unassigned,CIDI,DFGinter,CODO
24	BMPR1B	TKL	CODI,CIDI,Unassigned
25	BMPR2	TKL	CIDO,CIDI,Unassigned
26	BMX	TYR	DFGinter,CIDI
27	BRAF	TKL	CIDO,CODI,Unassigned,CODO
28	BRSK1	CAMK	CIDI
29	BRSK2	CAMK	CIDO,CIDI,Unassigned
30	BTK	TYR	CIDO,DFGinter,CIDI,CODO
31	BUB1B	BUB	CODI,CIDI,Unassigned
32	BUB1	BUB	DFGinter,CIDI
33	CAMK1D	CAMK	DFGinter,CODI,Unassigned,CODO
34	CAMK1G	CAMK	DFGinter,CIDI,CODI
35	CAMK1	CAMK	CODI,CODO,DFGinter
36	CAMK2A	CAMK	CIDO,DFGinter,CIDI,Unassigned
37	CAMK2B	CAMK	CIDI,Unassigned
38	CAMK2D	CAMK	DFGinter,CIDI,CODO
39	CAMK2G	CAMK	CIDO,CIDI
40	CAMK4	CAMK	CODI,CIDI
41	CAMKK1	CAMK	CODI,Unassigned,CODO
42	CAMKK2	CAMK	CODI,CIDI,Unassigned
43	CAMKV	CAMK	DFGinter,CIDI,Unassigned
44	CASK	CAMK	CIDO,CIDI,Unassigned
45	CDC42BPA	AGC	CIDI,Unassigned,CODO
46	CDC42BPB	AGC	CIDO,CIDI,CODO
47	CDC42BPG	AGC	DFGinter,CIDI
48	CDC7	CMGC	CIDI
49	CDK10	CMGC	CIDO,CIDI,CODO
50	CDK11A	CMGC	CIDI
51	CDK11B	CMGC	CODI,CIDI,Unassigned,DFGinter
52	CDK12	CMGC	DFGinter,CIDI,Unassigned,CODO
53	CDK13	CMGC	DFGinter,CIDI,Unassigned
54	CDK14	CMGC	CODI,CIDI
55	CDK15	CMGC	CIDO,CODI,CIDI,DFGinter,CODO
56	CDK16	CMGC	CODI,CIDI,Unassigned,CODO
57	CDK17	CMGC	CIDO,CODI,CIDI,DFGinter,CODO
58	CDK18	CMGC	CIDO,CODI,CIDI
59	CDK19	CMGC	CODI,CIDI,Unassigned,DFGinter
60	CDK1	CMGC	CODI,Unassigned
61	CDK20	CMGC	CODI,CIDI
62	CDK2	CMGC	DFGinter,CIDI,CODI
63	CDK3	CMGC	CODI,CIDI,DFGinter
64	CDK4	CMGC	CODI,CIDI
65	CDK5	CMGC	CODI,CIDI,Unassigned
66	CDK6	CMGC	CODI,CIDI,DFGinter
67	CDK7	CMGC	CODI,Unassigned,DFGinter
68	CDK8	CMGC	CODI,CIDI
69	CDK9	CMGC	CODI,CIDI,Unassigned
70	CDKL1	CMGC	CODI,CIDI
71	CDKL2	CMGC	CIDI
72	CDKL3	CMGC	DFGinter,CIDI,Unassigned
73	CDKL4	CMGC	CODI,CIDI,Unassigned,DFGinter
74	CDKL5	CMGC	DFGinter,CIDI
75	CHEK1	CAMK	DFGinter,CIDI
76	CHEK2	CAMK	CIDI
77	CHUK	CAMK	CIDI,CODO
78	CIT	AGC	CIDI
79	CLK1	CAMK	CIDI,CODO
80	CLK2	CAMK	CIDO,CODI,CIDI
81	CLK3	CAMK	CIDO,CODI,CIDI
82	CLK4	CMGC	DFGinter,CIDI,Unassigned
83	CSF1R	TYR	CIDO,DFGinter,CIDI,CODO
84	CSK	TYR	DFGinter,CIDI
85	CSNK1A1L	CK1	CIDO,DFGinter,CIDI,Unassigned
86	CSNK1A1	CK1	DFGinter,CIDI,Unassigned
87	CSNK1D	CK1	DFGinter,CIDI
88	CSNK1E	CK1	DFGinter,CIDI
89	CSNK1G1	CK1	CIDI
90	CSNK1G2	CK1	CIDI
91	CSNK1G3	CK1	DFGinter,CIDI
92	CSNK2A1	CMGC	CODI,CIDI,CODO
93	CSNK2A2	CMGC	CIDO,CIDI
94	CSNK2A3	CMGC	CIDI
95	DAPK1	CAMK	CIDO,DFGinter,CIDI,Unassigned
96	DAPK2	CAMK	CIDO,CIDI,Unassigned,CODO
97	DAPK3	CAMK	CIDO,CIDI,Unassigned
98	DCLK1	CAMK	CIDI,CODO
99	DCLK2	CAMK	CIDO,CODI,CIDI
100	DCLK3	CAMK	CIDO,CODI,CIDI
101	DDR1	TYR	CIDO,DFGinter,Unassigned
102	DDR2	TYR	DFGinter,CIDI,Unassigned
103	DMPK	AGC	CIDI
104	DSTYK	TKL	DFGinter,CODI,Unassigned,CODO
105	DYRK1A	CMGC	CIDI,CODO
106	DYRK1B	CMGC	DFGinter,CIDI
107	DYRK2	CMGC	CIDI,Unassigned
108	DYRK3	CMGC	CIDI,Unassigned
109	DYRK4	CMGC	DFGinter,CIDI,CODO
110	EGFR	TYR	CODI,Unassigned,DFGinter
111	EIF2AK2	CAMK	CIDO,DFGinter,CIDI
112	EIF2AK3	NEK	CODI,CIDI,CODO
113	EIF2AK4-2	STE	CODI,CODO
114	EPHA10	TYR	CIDI
115	EPHA1	TYR	CIDI
116	EPHA2	TYR	CIDO,CIDI,Unassigned
117	EPHA3	TYR	DFGinter,CIDI
118	EPHA4	TYR	CIDI
119	EPHA5	TYR	CIDI
120	EPHA6	TYR	DFGinter,CIDI,Unassigned
121	EPHA7	TYR	DFGinter,CIDI,Unassigned
122	EPHA8	TYR	CIDI
123	EPHB1	TYR	CIDO,CIDI
124	EPHB2	TYR	CIDO,DFGinter,CIDI,Unassigned
125	EPHB3	TYR	CIDO,DFGinter
126	EPHB4	TYR	CIDO,DFGinter,Unassigned
127	EPHB6	TYR	CIDO,DFGinter,CIDI
128	ERBB2	TYR	CIDO,CODI,CIDI
129	ERBB3	TYR	CODI,DFGinter
130	ERBB4	TYR	CIDI
131	ERN1	CAMK	DFGinter,CIDI,Unassigned
132	ERN2	CAMK	DFGinter,CIDI
133	FER	TYR	DFGinter,CIDI
134	FES	TYR	DFGinter,CIDI
135	FGFR1	TYR	CIDO,DFGinter,CIDI,Unassigned
136	FGFR2	TYR	CIDI,Unassigned
137	FGFR3	TYR	DFGinter,CIDI,Unassigned
138	FGFR4	TYR	CIDO,DFGinter,CIDI
139	FGR	TYR	CIDO,DFGinter,Unassigned
140	FLT1	TYR	CIDO,DFGinter,CIDI
141	FLT3	TYR	DFGinter,Unassigned
142	FLT4	TYR	CIDO,CIDI,Unassigned
143	FRK	TYR	DFGinter,CIDI
144	FYN	TYR	DFGinter,CIDI,Unassigned
145	GAK	CAMK	CIDI
146	GRK1	AGC	CIDI,Unassigned
147	GRK2	AGC	DFGinter,CIDI
148	GRK3	AGC	DFGinter,CIDI
149	GRK4	AGC	CIDI
150	GRK5	AGC	CIDO,DFGinter,CIDI
151	GRK6	AGC	CIDO,CIDI
152	GRK7	AGC	CIDI
153	GSG2	AGC	CIDO,DFGinter,CIDI
154	GSK3A	CMGC	CIDI
155	GSK3B	CMGC	CIDI
156	GUCY2C	RGC	CIDO,DFGinter,Unassigned
157	GUCY2D	RGC	CODI,Unassigned,CODO
158	GUCY2F	RGC	CODI,Unassigned,CODO
159	HCK	TYR	CIDI,Unassigned
160	HIPK1	CMGC	CIDI
161	HIPK2	CMGC	CIDI
162	HIPK3	CMGC	CIDI
163	HIPK4	CMGC	CIDI,Unassigned
164	HUNK	CAMK	DFGinter,CODI
165	ICK	CMGC	CIDO,CODI,CIDI
166	IGF1R	TYR	CIDO,CIDI
167	IKBKB	CAMK	DFGinter,CIDI,Unassigned
168	IKBKE	STE	CODI,CIDI
169	ILK	TKL	DFGinter,CIDI,Unassigned
170	INSR	TYR	CIDI,Unassigned
171	INSRR	TYR	CIDI,Unassigned
172	IRAK1	TKL	CODI,Unassigned
173	IRAK2	TKL	CIDO,DFGinter,CIDI
174	IRAK3	TKL	CODI,CIDI,Unassigned
175	IRAK4	TKL	CIDO,CODI,CIDI
176	ITK	TYR	CODI,CIDI,CODO,DFGinter
177	JAK1-1	TYR	CIDO,DFGinter,CIDI,CODO
178	JAK1-2	TYR	CIDO,DFGinter,CIDI,Unassigned
179	JAK2-1	TYR	CIDO,DFGinter,Unassigned
180	JAK2-2	TYR	CIDO,CIDI,Unassigned
181	JAK3-1	TYR	CIDO,Unassigned,CIDI,DFGinter,CODO
182	JAK3-2	TYR	CIDI
183	KALRN	CAMK	CIDI
184	KDR	TYR	CIDO,DFGinter,Unassigned,CODO
185	KIT	TYR	CIDI,Unassigned
186	KSR1	TKL	CODI,CODO,DFGinter
187	KSR2	TKL	CODI,Unassigned
188	LATS1	AGC	CIDO,CIDI
189	LATS2	AGC	CIDI,Unassigned
190	LCK	TYR	CIDO,CODI,CIDI,Unassigned
191	LIMK1	TKL	CODI,CIDI
192	LIMK2	TKL	DFGinter,CIDI,CODI
193	LMTK2	TYR	CIDO,DFGinter,Unassigned
194	LMTK3	TYR	CIDO,CIDI,Unassigned,CODO
195	LRRK1	TKL	DFGinter,CIDI,Unassigned
196	LRRK2	TKL	CODI,CIDI
197	LTK	TYR	CODI,CIDI
198	LYN	TYR	CODI,Unassigned,DFGinter
199	MAK	CMGC	DFGinter,CIDI,Unassigned,CODO
200	MAP2K1	STE	CODI
201	MAP2K2	STE	CODI
202	MAP2K3	STE	CODI,CIDI,Unassigned,CODO
203	MAP2K4	STE	CODI,Unassigned,DFGinter
204	MAP2K5	STE	CODI,CIDI
205	MAP2K6	STE	DFGinter,CIDI,Unassigned,CODO
206	MAP2K7	STE	CODI,DFGinter
207	MAP3K10	TKL	DFGinter,CIDI,Unassigned
208	MAP3K11	TKL	CIDO,CIDI
209	MAP3K12	TKL	CODI,CIDI,DFGinter
210	MAP3K13	TKL	DFGinter,CIDI,CODI
211	MAP3K14	STE	CODI,CIDI,CODO
212	MAP3K15	STE	CODI,CIDI,DFGinter
213	MAP3K19	STE	CIDI,Unassigned
214	MAP3K1	STE	CODI,CIDI
215	MAP3K20	TKL	DFGinter,CIDI,Unassigned
216	MAP3K21	TKL	CIDO,DFGinter,CIDI,Unassigned
217	MAP3K2	STE	CODI,DFGinter
218	MAP3K3	STE	CODI,Unassigned,DFGinter
219	MAP3K4	STE	CODI,CIDI,CODO,DFGinter
220	MAP3K5	STE	CIDO,CODI,CIDI
221	MAP3K6	STE	CODI,CIDI,Unassigned,DFGinter
222	MAP3K7	TKL	CODI,CIDI,CODO
223	MAP3K8	STE	CODI,Unassigned,DFGinter
224	MAP3K9	TKL	CIDO,DFGinter,CIDI
225	MAP4K1	STE	CIDI,Unassigned,CODO
226	MAP4K2	STE	DFGinter,CIDI
227	MAP4K3	STE	CIDO,CIDI,Unassigned,CODO
228	MAP4K4	STE	CODI,CIDI,Unassigned
229	MAP4K5	STE	CODI,CIDI,DFGinter
230	MAPK10	CMGC	DFGinter,CIDI,Unassigned
231	MAPK11	CMGC	CODI,CIDI,Unassigned,DFGinter
232	MAPK12	CMGC	CODI,Unassigned,CIDI,DFGinter,CODO
233	MAPK13	CMGC	CODI,CIDI
234	MAPK14	CMGC	CODI,CIDI,Unassigned
235	MAPK15	CMGC	DFGinter,CIDI
236	MAPK1	CMGC	CODI,CIDI
237	MAPK3	CMGC	CODI,CIDI,CODO,DFGinter
238	MAPK4	CMGC	CIDI,Unassigned
239	MAPK6	CMGC	CIDO,CIDI,Unassigned
240	MAPK7	CMGC	CODI,CIDI,Unassigned
241	MAPK8	CMGC	DFGinter,CIDI,Unassigned,CODI
242	MAPK9	CMGC	CODI,CIDI
243	MAPKAPK2	CAMK	CODI,CIDI,DFGinter
244	MAPKAPK3	CAMK	DFGinter,CIDI,CODO
245	MAPKAPK5	CAMK	CIDO,CIDI
246	MARK1	CAMK	CODI,CIDI,Unassigned
247	MARK2	CAMK	CODI,CIDI
248	MARK3	CAMK	DFGinter,CIDI
249	MARK4	CAMK	DFGinter,CIDI,Unassigned,CODO
250	MAST1	AGC	CIDO,DFGinter,CIDI
251	MAST2	AGC	CIDO,CODI,CIDI
252	MAST3	AGC	CIDO,CODI,CIDI,Unassigned
253	MAST4	AGC	CIDI,Unassigned
254	MASTL	AGC	DFGinter,CIDI,CODO
255	MATK	TYR	DFGinter,CIDI
256	MELK	CAMK	CODI,CIDI
257	MERTK	TYR	CODI,CIDI,Unassigned,CODO
258	MET	TYR	CODI,CIDI,DFGinter
259	MINK1	STE	CODI,CIDI
260	MKNK1	CAMK	CIDI,Unassigned
261	MKNK2	CAMK	CIDI
262	MLKL	TKL	DFGinter,Unassigned
263	MOK	CMGC	CIDO,CIDI
264	MOS	TKL	DFGinter,CIDI
265	MST1R	TYR	CODI,CIDI,Unassigned,DFGinter
266	MUSK	TYR	CIDO,DFGinter,CIDI
267	MYLK2	CAMK	DFGinter,CIDI
268	MYLK3	CAMK	CODI,CIDI,DFGinter
269	MYLK4	CAMK	CODI,CIDI,DFGinter
270	MYLK	CAMK	CIDI
271	MYO3A	STE	CODI,CIDI,CODO,DFGinter
272	MYO3B	STE	DFGinter,CIDI
273	NEK10	NEK	CODI,CODO,DFGinter
274	NEK11	NEK	DFGinter,CIDI,CODI
275	NEK1	NEK	DFGinter,CIDI
276	NEK2	NEK	CODI,DFGinter
277	NEK3	NEK	CODI,CIDI,CODO
278	NEK4	NEK	CODI,CIDI,DFGinter
279	NEK5	NEK	CODI,CIDI,Unassigned
280	NEK6	NEK	CODI
281	NEK7	NEK	CODI
282	NEK8	NEK	CODI,CIDI,DFGinter
283	NEK9	NEK	CIDO,CIDI
284	NIM1K	CAMK	CODI,CODO,DFGinter
285	NLK	CMGC	CODI,CIDI,DFGinter
286	NPR1	RGC	CODI,CIDI,Unassigned,CODO
287	NPR2	RGC	CODI,CIDI
288	NRBP1	WNK	CODI,Unassigned,DFGinter
289	NRBP2	AGC	CIDO,DFGinter,CIDI
290	NRK	CAMK	CODI,CIDI,CODO
291	NTRK1	TYR	CIDO,CIDI
292	NTRK2	TYR	DFGinter,CIDI
293	NTRK3	TYR	CIDI,Unassigned
294	NUAK1	CAMK	CODI,CIDI
295	NUAK2	CAMK	CODI,CIDI
296	OBSCN-1	CAMK	CIDI
297	OBSCN-2	CAMK	DFGinter,CIDI,CODI
298	OXSR1	STE	CODI
299	PAK1	STE	CODI,CIDI,CODO,DFGinter
300	PAK2	STE	CODI,CIDI,CODO,DFGinter
301	PAK3	STE	CODI,Unassigned,CODO,DFGinter
302	PAK4	STE	CODI,CIDI
303	PAK5	STE	DFGinter,CIDI
304	PAK6	STE	CIDI,Unassigned
305	PAN3	NEK	Unassigned,CODO
306	PASK	CAMK	CODI,CIDI
307	PBK	TKL	CIDO,DFGinter,CIDI,CODO
308	PDGFRA	TYR	DFGinter,Unassigned
309	PDGFRB	TYR	CIDI,Unassigned
310	PDIK1L	TKL	CIDO,DFGinter,Unassigned,CODO
311	PDPK1	AGC	DFGinter,CIDI
312	PDPK2P	AGC	CIDO,DFGinter,CIDI,Unassigned
313	PHKG1	CAMK	CIDI
314	PHKG2	CAMK	CIDO,CODO
315	PIK3R4	TKL	CODI,Unassigned,CODO
316	PIM1	CAMK	CIDI
317	PIM2	CAMK	CIDI
318	PIM3	CAMK	CIDI
319	PKDCC	TKL	CIDI,CODO
320	PKMYT1	STE	CIDO,CODI
321	PKN1	AGC	CODI,CIDI
322	PKN2	AGC	DFGinter,CIDI,Unassigned
323	PKN3	AGC	CIDI,Unassigned
324	PLK1	CAMK	CIDI
325	PLK2	CAMK	CIDI
326	PLK3	CAMK	CIDI,Unassigned
327	PLK4	CAMK	CODI,CIDI,Unassigned
328	PNCK	CAMK	CIDO,CIDI,Unassigned
329	PRKAA1	CAMK	DFGinter,CIDI,Unassigned
330	PRKAA2	CAMK	DFGinter,CIDI
331	PRKACA	AGC	CODI,CIDI,Unassigned
332	PRKACB	AGC	DFGinter,CIDI,Unassigned
333	PRKACG	AGC	CIDI
334	PRKCA	AGC	DFGinter,CIDI,Unassigned,CODI
335	PRKCB	AGC	CIDO,CIDI,CODO
336	PRKCD	AGC	CIDI
337	PRKCE	AGC	DFGinter,CIDI,Unassigned
338	PRKCG	AGC	CIDI,Unassigned
339	PRKCH	AGC	CIDO,DFGinter,CIDI
340	PRKCI	AGC	CIDO,CIDI
341	PRKCQ	AGC	DFGinter,CIDI
342	PRKCZ	AGC	CIDI,Unassigned
343	PRKD1	CAMK	CODI,CIDI,CODO
344	PRKD2	CAMK	CODI,CIDI
345	PRKD3	CAMK	CODI,CIDI,Unassigned,DFGinter
346	PRKG1	AGC	CIDI,Unassigned
347	PRKG2	AGC	CIDI
348	PRKX	AGC	DFGinter,CIDI,Unassigned
349	PRKY	AGC	CIDI
350	PRPF4B	CMGC	CIDI,Unassigned
351	PSKH1	CAMK	CIDO,DFGinter
352	PSKH2	CAMK	CIDO,DFGinter,CIDI
353	PTK2B	TYR	CIDO,DFGinter,CIDI,CODO
354	PTK2	TYR	CIDO,DFGinter,CIDI
355	PTK6	TYR	CIDO,CODI,CIDI,DFGinter
356	PTK7	TYR	CIDO,DFGinter
357	RAF1	TKL	CODI,CIDI,Unassigned
358	RET	TYR	CIDO,DFGinter,CIDI
359	RIPK1	TKL	CODI,DFGinter
360	RIPK2	TKL	CODI,CIDI
361	RIPK3	TKL	DFGinter,CIDI
362	RIPK4	TKL	DFGinter,CIDI,Unassigned,CODI
363	RNASEL	TKL	DFGinter,CIDI,Unassigned
364	ROCK1	AGC	CIDI,Unassigned
365	ROCK2	AGC	DFGinter,CIDI,Unassigned
366	ROR1	TYR	CIDI,Unassigned
367	ROR2	TYR	DFGinter,CIDI,CODO
368	ROS1	TYR	CIDI,Unassigned
369	RPS6KA1-1	AGC	CIDI
370	RPS6KA1-2	CAMK	CIDI
371	RPS6KA2-1	AGC	DFGinter,CIDI,Unassigned
372	RPS6KA2-2	CAMK	CIDO,DFGinter,CIDI,Unassigned
373	RPS6KA3-1	AGC	DFGinter,CIDI,CODO
374	RPS6KA3-2	CAMK	CIDI,Unassigned
375	RPS6KA4-1	AGC	DFGinter,Unassigned,CODO
376	RPS6KA4-2	CAMK	CIDO,CIDI,Unassigned
377	RPS6KA5-1	AGC	DFGinter,CIDI,CODI,CODO
378	RPS6KA5-2	CAMK	CIDO,CIDI
379	RPS6KA6-1	AGC	CIDO,CIDI
380	RPS6KA6-2	CAMK	DFGinter,CIDI,CODI
381	RPS6KB1	AGC	CIDO,Unassigned,CIDI,DFGinter,CODO
382	RPS6KB2	AGC	DFGinter,CIDI
383	RPS6KC1	AGC	Unassigned,CODO
384	RPS6KL1	AGC	CODI,Unassigned
385	RSKR	AGC	CODI,CIDI,Unassigned,CODO
386	RYK	TYR	CIDO,DFGinter,Unassigned
387	SBK1	CAMK	DFGinter,CIDI
388	SBK2	CAMK	CODI,CIDI,Unassigned
389	SBK3	CAMK	CIDI
390	SCYL1	STE	CODI,Unassigned,CODO
391	SCYL2	CAMK	CODI,Unassigned
392	SGK1	AGC	CIDO,DFGinter,CIDI
393	SGK2	AGC	CIDO,CODI,CIDI,Unassigned
394	SGK3	AGC	CIDO,CIDI,Unassigned
395	SIK1B	CAMK	CODI,CIDI,Unassigned,DFGinter
396	SIK1	CAMK	CODI,CIDI,Unassigned,DFGinter
397	SIK2	CAMK	CODI,CIDI,CODO
398	SIK3	CAMK	CIDI,Unassigned
399	SLK	STE	CODI,CIDI,CODO,DFGinter
400	SNRK	CAMK	CODI,CIDI,CODO
401	SPEG-1	CAMK	CIDI,Unassigned
402	SPEG-2	CAMK	CODI,CIDI,DFGinter
403	SRC	TYR	CIDO,DFGinter,CIDI,Unassigned
404	SRMS	TYR	CODI,Unassigned,DFGinter
405	SRPK1	CMGC	CIDI,Unassigned
406	SRPK2	CMGC	CIDO,DFGinter,CIDI,Unassigned
407	SRPK3	CMGC	CIDO,Unassigned,CODO
408	STK10	STE	CODI,CIDI
409	STK11	CAMK	DFGinter,CIDI,Unassigned
410	STK16	NEK	CIDI
411	STK17A	CAMK	CIDO,CIDI,Unassigned
412	STK17B	CAMK	DFGinter,CIDI,Unassigned
413	STK24	STE	DFGinter,CIDI,CODI,CODO
414	STK25	STE	DFGinter,CIDI
415	STK26	STE	CODI,CIDI,Unassigned,CODO
416	STK32A	AGC	DFGinter,CIDI,CODO
417	STK32B	AGC	CODI,CODO,DFGinter
418	STK32C	AGC	DFGinter,CIDI,Unassigned,CODO
419	STK33	CAMK	CODI,CIDI
420	STK35	CAMK	CIDO,CIDI,Unassigned
421	STK36	CAMK	DFGinter,CODI,Unassigned
422	STK38L	AGC	CIDI,Unassigned,CODO
423	STK38	AGC	CIDI,Unassigned
424	STK39	STE	CODI,Unassigned,DFGinter
425	STK3	AGC	DFGinter,CIDI,CODO
426	STK40	CAMK	CIDO,DFGinter,CIDI
427	STK4	CAMK	CIDO,DFGinter,CIDI
428	STKLD1	STE	CODI,CIDI,Unassigned
429	STRADA	STE	CODI,Unassigned
430	STRADB	STE	CODI,CIDI,Unassigned
431	STYK1	TYR	CODI,CIDI,CODO
432	SYK	TYR	DFGinter,CIDI,Unassigned,CODO
433	TAOK1	STE	CIDO,DFGinter,CIDI,CODI
434	TAOK2	STE	CIDO,CODI,Unassigned,DFGinter
435	TAOK3	STE	CIDO,CIDI,Unassigned
436	TBK1	CK1	CIDI
437	TEC	TYR	CIDO,CODI,CIDI,DFGinter
438	TEK	TYR	CIDI
439	TESK1	TKL	DFGinter,CIDI
440	TESK2	TKL	CIDO,DFGinter,CIDI
441	TEX14	TKL	Unassigned
442	TGFBR1	TKL	DFGinter,CIDI,Unassigned
443	TGFBR2	TKL	CIDI,Unassigned
444	TIE1	TYR	CIDO,DFGinter
445	TLK1	CAMK	DFGinter,CIDI
446	TLK2	CAMK	CODI,CIDI,DFGinter
447	TNIK	STE	DFGinter,CIDI,Unassigned
448	TNK1	TYR	CODI,CIDI,Unassigned,DFGinter
449	TNK2	TYR	CIDI,Unassigned
450	TNNI3K	TKL	CIDO,CIDI
451	TP53RK	TKL	CIDI
452	TRIB1	CAMK	CIDO,CODI,Unassigned,CODO
453	TRIB2	CAMK	CODI,Unassigned,DFGinter
454	TRIB3	CAMK	CIDO,CODI,Unassigned,CIDI,DFGinter
455	TRIO	CAMK	CIDI,Unassigned
456	TSSK1B	CAMK	CIDO,CIDI
457	TSSK2	CAMK	CODI,CIDI,DFGinter
458	TSSK3	CAMK	CODI,CIDI
459	TSSK4	CAMK	DFGinter,CIDI
460	TSSK6	CAMK	CODI,CIDI
461	TTBK1	CK1	CIDI
462	TTBK2	CK1	CODI,CIDI
463	TTK	CAMK	DFGinter,CIDI
464	TTN	CAMK	CIDO,CODI,DFGinter
465	TXK	TYR	CIDO,CIDI
466	TYK2-1	TYR	DFGinter,CIDI,Unassigned
467	TYK2-2	TYR	CODI,CIDI,CODO,DFGinter
468	TYRO3	TYR	CODI,DFGinter
469	UHMK1	CAMK	CODI,CIDI,Unassigned,CODO
470	ULK1	ULK	CODI,CIDI,CODO
471	ULK2	ULK	CODI,CIDI
472	ULK3	ULK	CODI,Unassigned
473	ULK4	ULK	DFGinter,CODI
474	VRK1	CK1	DFGinter,CIDI,CODO
475	VRK2	CK1	CIDO,CIDI
476	VRK3	CK1	CODI,CIDI,Unassigned
477	WEE1	TKL	CODI,CIDI,CODO,DFGinter
478	WEE2	TKL	CODI,CIDI,Unassigned,DFGinter
479	WNK1	WNK	DFGinter,Unassigned
480	WNK2	WNK	CODI,DFGinter
481	WNK3	WNK	CODI
482	WNK4	WNK	CODI,CODO,DFGinter
483	YES1	TYR	DFGinter,CIDI
484	ZAP70	TYR	CODI,CODO,DFGinter

## Sheet: 4MSA Models
	Kinase	Group	Conformation(s)
0	AAK1	CAMK	CIDI,Unassigned
1	AATK	TYR	CIDO,CIDI,Unassigned
2	ABL1	TYR	CIDO,CIDI,CODO
3	ABL2	TYR	CIDO,CIDI,Unassigned
4	ACVR1B	TKL	DFGinter,CODI,Unassigned,CODO
5	ACVR1C	TKL	CIDI,Unassigned,CODO
6	ACVR1	TKL	DFGinter,Unassigned
7	ACVR2A	TKL	DFGinter,Unassigned,CODO
8	ACVR2B	TKL	CIDI,Unassigned,CODO
9	ACVRL1	TKL	CODI,CIDI,Unassigned
10	AKT1	AGC	CIDO,CIDI,Unassigned
11	AKT2	AGC	CIDO,CIDI,Unassigned
12	AKT3	AGC	CIDO,CIDI,Unassigned
13	ALK	TYR	CIDI,Unassigned
14	AMHR2	TKL	CIDI,Unassigned
15	ANKK1	TKL	CODI,Unassigned,CODO,DFGinter
16	ARAF	TKL	CODI,Unassigned,CODO
17	AURKA	CAMK	DFGinter,CODI,Unassigned
18	AURKB	CAMK	DFGinter,CIDI,Unassigned,CODO
19	AURKC	CAMK	Unassigned
20	AXL	TYR	DFGinter,CIDI,Unassigned,CODO
21	BLK	TYR	CIDI,Unassigned
22	BMP2K	NEK	CODI,Unassigned,CODO
23	BMPR1A	TKL	CODI,CIDI,Unassigned,DFGinter
24	BMPR1B	TKL	CODI,Unassigned,DFGinter
25	BMPR2	TKL	CIDI,Unassigned
26	BMX	TYR	Unassigned
27	BRAF	TKL	CODI,CIDI,Unassigned
28	BRSK1	CAMK	CIDO,CODI,Unassigned
29	BRSK2	CAMK	CIDO,CODI,CIDI,Unassigned
30	BTK	TYR	DFGinter,Unassigned,CODO
31	BUB1B	BUB	Unassigned
32	BUB1	BUB	CODI,CIDI,Unassigned
33	CAMK1D	CAMK	Unassigned,CODO
34	CAMK1G	CAMK	CODI,Unassigned,DFGinter
35	CAMK1	CAMK	CODI,Unassigned,CIDI,DFGinter,CODO
36	CAMK2A	CAMK	DFGinter,Unassigned
37	CAMK2B	CAMK	CIDO,CODI,Unassigned,DFGinter
38	CAMK2D	CAMK	DFGinter,CIDI,Unassigned
39	CAMK2G	CAMK	DFGinter,CIDI,Unassigned
40	CAMK4	CAMK	CODI,CIDI,Unassigned
41	CAMKK1	CAMK	DFGinter,CODI,Unassigned
42	CAMKK2	CAMK	DFGinter,CIDI,Unassigned,CODI
43	CAMKV	CAMK	CODI,CIDI,Unassigned,CODO
44	CASK	CAMK	CODI,Unassigned
45	CDC42BPA	AGC	CIDI,Unassigned
46	CDC42BPB	AGC	CIDO,CODI,Unassigned
47	CDC42BPG	AGC	CIDI,Unassigned
48	CDC7	CMGC	CIDO,DFGinter,CIDI,CODI
49	CDK10	CMGC	CIDI,Unassigned
50	CDK11A	CMGC	CIDO,CODI,CIDI,Unassigned
51	CDK11B	CMGC	CIDO,DFGinter,CIDI,Unassigned
52	CDK12	CMGC	CODI,Unassigned
53	CDK13	CMGC	CIDI,Unassigned
54	CDK14	CMGC	CODI,CODO,DFGinter
55	CDK15	CMGC	Unassigned,CODO
56	CDK16	CMGC	CIDI,Unassigned,CODO
57	CDK17	CMGC	CIDO,CODI,Unassigned,CODO
58	CDK18	CMGC	CODI,Unassigned,CODO
59	CDK19	CMGC	CIDI,Unassigned
60	CDK1	CMGC	CIDO,CIDI,Unassigned,CODO
61	CDK20	CMGC	CIDO,DFGinter,CIDI,Unassigned
62	CDK2	CMGC	CIDO,CODI,Unassigned,CIDI,DFGinter
63	CDK3	CMGC	CODI,Unassigned,CODO
64	CDK4	CMGC	CODI,CIDI,Unassigned,CODO
65	CDK5	CMGC	DFGinter,CODI,Unassigned
66	CDK6	CMGC	CODI,CIDI,Unassigned
67	CDK7	CMGC	CODI,CIDI,Unassigned
68	CDK8	CMGC	CIDI,Unassigned
69	CDK9	CMGC	CODI,Unassigned
70	CDKL1	CMGC	CIDO,DFGinter,Unassigned
71	CDKL2	CMGC	CIDI,Unassigned
72	CDKL3	CMGC	Unassigned
73	CDKL4	CMGC	CODI,CIDI,Unassigned,CODO
74	CDKL5	CMGC	CIDI,Unassigned
75	CHEK1	CAMK	Unassigned
76	CHEK2	CAMK	CODI,CIDI,Unassigned,DFGinter
77	CHUK	CAMK	CIDI,Unassigned
78	CIT	AGC	DFGinter,CIDI,Unassigned
79	CLK1	CAMK	DFGinter,CODI,Unassigned
80	CLK2	CAMK	CIDO,CIDI,Unassigned
81	CLK3	CAMK	CIDO,DFGinter,CIDI,CODO
82	CLK4	CMGC	CIDI,Unassigned,CODO
83	CSF1R	TYR	DFGinter,Unassigned
84	CSK	TYR	CODI,Unassigned,CODO
85	CSNK1A1L	CK1	CIDI,Unassigned,CODO
86	CSNK1A1	CK1	CIDI,Unassigned
87	CSNK1D	CK1	DFGinter,CIDI,Unassigned
88	CSNK1E	CK1	CIDI,Unassigned,CODO
89	CSNK1G1	CK1	CIDI,Unassigned
90	CSNK1G2	CK1	DFGinter,CIDI,Unassigned
91	CSNK1G3	CK1	CIDI,Unassigned,CODO
92	CSNK2A1	CMGC	DFGinter,CIDI,CODO
93	CSNK2A2	CMGC	CIDO,CIDI,Unassigned,CODO
94	CSNK2A3	CMGC	CIDI,Unassigned,CODO
95	DAPK1	CAMK	Unassigned,CODO
96	DAPK2	CAMK	CODI,CIDI,Unassigned
97	DAPK3	CAMK	CIDO,CIDI,Unassigned
98	DCLK1	CAMK	DFGinter,CODI,Unassigned
99	DCLK2	CAMK	CIDO,CIDI,Unassigned
100	DCLK3	CAMK	CIDO,DFGinter,CIDI,CODO
101	DDR1	TYR	DFGinter,Unassigned
102	DDR2	TYR	DFGinter,CIDI,Unassigned,CODO
103	DMPK	AGC	DFGinter,CIDI,Unassigned,CODO
104	DSTYK	TKL	DFGinter,CODI,Unassigned,CODO
105	DYRK1A	CMGC	CIDO,CIDI,Unassigned
106	DYRK1B	CMGC	CIDO,Unassigned
107	DYRK2	CMGC	CIDI,Unassigned
108	DYRK3	CMGC	DFGinter,CIDI,Unassigned
109	DYRK4	CMGC	CIDI,Unassigned
110	EGFR	TYR	DFGinter,Unassigned,CODO
111	EIF2AK2	CAMK	DFGinter,Unassigned,CODO
112	EIF2AK3	NEK	Unassigned,CODO
113	EIF2AK4-2	STE	CODI,Unassigned
114	EPHA10	TYR	CIDI,Unassigned
115	EPHA1	TYR	DFGinter,CIDI,Unassigned
116	EPHA2	TYR	CIDO,DFGinter,Unassigned
117	EPHA3	TYR	CIDO,DFGinter,CODI,Unassigned
118	EPHA4	TYR	CIDO,CIDI,Unassigned
119	EPHA5	TYR	CIDO,DFGinter,CIDI
120	EPHA6	TYR	DFGinter,Unassigned
121	EPHA7	TYR	CIDO,DFGinter,Unassigned
122	EPHA8	TYR	CIDO,DFGinter,CIDI,Unassigned
123	EPHB1	TYR	CIDI,Unassigned
124	EPHB2	TYR	CIDO,DFGinter,Unassigned
125	EPHB3	TYR	DFGinter,Unassigned
126	EPHB4	TYR	DFGinter,CIDI,Unassigned
127	EPHB6	TYR	DFGinter,CODI,Unassigned,CODO
128	ERBB2	TYR	CODI,CIDI,Unassigned,DFGinter
129	ERBB3	TYR	CODI,Unassigned,CODO
130	ERBB4	TYR	CIDO,DFGinter,CIDI
131	ERN1	CAMK	CIDO,Unassigned
132	ERN2	CAMK	DFGinter,CIDI,CODI
133	FER	TYR	DFGinter,CIDI
134	FES	TYR	CIDO,DFGinter,Unassigned,CODO
135	FGFR1	TYR	CIDO,DFGinter,CIDI,Unassigned
136	FGFR2	TYR	CIDI,Unassigned
137	FGFR3	TYR	CIDO,CIDI,Unassigned
138	FGFR4	TYR	CIDO,DFGinter,CIDI,Unassigned
139	FGR	TYR	CODI,Unassigned,CODO
140	FLT1	TYR	DFGinter,CIDI,Unassigned
141	FLT3	TYR	CIDI,Unassigned,CODO
142	FLT4	TYR	CIDO,CIDI,Unassigned
143	FRK	TYR	CIDI,Unassigned
144	FYN	TYR	DFGinter,Unassigned
145	GAK	CAMK	CIDI,Unassigned
146	GRK1	AGC	CIDI,Unassigned
147	GRK2	AGC	CIDI,Unassigned,CODO
148	GRK3	AGC	DFGinter,Unassigned
149	GRK4	AGC	DFGinter,CIDI,Unassigned,CODO
150	GRK5	AGC	CIDO,Unassigned
151	GRK6	AGC	CIDO,DFGinter,CIDI,Unassigned
152	GRK7	AGC	CIDI,Unassigned
153	GSG2	AGC	CIDO,CIDI,Unassigned
154	GSK3A	CMGC	CIDI,Unassigned
155	GSK3B	CMGC	CODI,CIDI,Unassigned,CODO
156	GUCY2C	RGC	Unassigned
157	GUCY2D	RGC	Unassigned,CODO
158	GUCY2F	RGC	CODI,Unassigned,CODO
159	HCK	TYR	DFGinter,Unassigned
160	HIPK1	CMGC	CIDI,Unassigned
161	HIPK2	CMGC	DFGinter,CIDI,Unassigned,CODO
162	HIPK3	CMGC	CIDO,CIDI,Unassigned
163	HIPK4	CMGC	CIDI,Unassigned
164	HUNK	CAMK	CIDO,CODI,CIDI,DFGinter
165	ICK	CMGC	CIDO,CODI,Unassigned,CODO
166	IGF1R	TYR	CIDI,Unassigned
167	IKBKB	CAMK	DFGinter,Unassigned
168	IKBKE	STE	CODI,Unassigned
169	ILK	TKL	CIDI,Unassigned
170	INSR	TYR	CIDI,Unassigned
171	INSRR	TYR	CODI,CIDI,Unassigned
172	IRAK1	TKL	CODI,Unassigned
173	IRAK2	TKL	CIDO,Unassigned,CODO
174	IRAK3	TKL	Unassigned,CODO
175	IRAK4	TKL	CODI,CIDI,CODO,DFGinter
176	ITK	TYR	CIDO,CODI,Unassigned
177	JAK1-1	TYR	Unassigned
178	JAK1-2	TYR	CIDO,CIDI,Unassigned
179	JAK2-1	TYR	CIDI,Unassigned,CODO
180	JAK2-2	TYR	CIDI,Unassigned,CODO
181	JAK3-1	TYR	CIDO,Unassigned
182	JAK3-2	TYR	CIDO,CIDI
183	KALRN	CAMK	CIDI,Unassigned,CODO
184	KDR	TYR	Unassigned
185	KIT	TYR	CIDO,Unassigned
186	KSR1	TKL	CIDO,Unassigned
187	KSR2	TKL	CIDI,Unassigned,CODO
188	LATS1	AGC	CIDI,Unassigned
189	LATS2	AGC	DFGinter,Unassigned
190	LCK	TYR	Unassigned
191	LIMK1	TKL	CIDI,Unassigned
192	LIMK2	TKL	DFGinter,CODI,Unassigned
193	LMTK2	TYR	CIDO,Unassigned
194	LMTK3	TYR	CIDO,Unassigned
195	LRRK1	TKL	CODI,Unassigned,CODO
196	LRRK2	TKL	DFGinter,CIDI,Unassigned,CODI
197	LTK	TYR	CIDI,Unassigned
198	LYN	TYR	CODI,Unassigned,DFGinter
199	MAK	CMGC	CODI,Unassigned,DFGinter
200	MAP2K1	STE	CODI,Unassigned,DFGinter
201	MAP2K2	STE	CODI,DFGinter
202	MAP2K3	STE	DFGinter,Unassigned,CODO
203	MAP2K4	STE	CODI,Unassigned,CODO
204	MAP2K5	STE	CODI,Unassigned
205	MAP2K6	STE	DFGinter,CODI,Unassigned,CODO
206	MAP2K7	STE	DFGinter,CODI,Unassigned,CODO
207	MAP3K10	TKL	DFGinter,CIDI,Unassigned,CODO
208	MAP3K11	TKL	DFGinter,CIDI,CODO
209	MAP3K12	TKL	DFGinter,Unassigned,CODO
210	MAP3K13	TKL	DFGinter,CIDI,Unassigned
211	MAP3K14	STE	CODI,CODO,DFGinter
212	MAP3K15	STE	CODI,CIDI,Unassigned
213	MAP3K19	STE	DFGinter,Unassigned,CODO
214	MAP3K1	STE	CIDI,Unassigned
215	MAP3K20	TKL	CIDI,Unassigned
216	MAP3K21	TKL	CIDI,Unassigned
217	MAP3K2	STE	CODI,Unassigned
218	MAP3K3	STE	CIDO,CODI,Unassigned,CODO
219	MAP3K4	STE	CODI,Unassigned,DFGinter
220	MAP3K5	STE	Unassigned
221	MAP3K6	STE	CODI,Unassigned
222	MAP3K7	TKL	CIDO,CIDI,Unassigned
223	MAP3K8	STE	DFGinter,CODI,Unassigned,CODO
224	MAP3K9	TKL	CIDO,Unassigned,CIDI,DFGinter,CODO
225	MAP4K1	STE	CIDI,Unassigned,CODO
226	MAP4K2	STE	CODI,CIDI,Unassigned,DFGinter
227	MAP4K3	STE	CIDO,CIDI,Unassigned
228	MAP4K4	STE	CIDI,Unassigned
229	MAP4K5	STE	CODI,CIDI,Unassigned
230	MAPK10	CMGC	DFGinter,Unassigned
231	MAPK11	CMGC	CODI,CIDI,Unassigned
232	MAPK12	CMGC	DFGinter,Unassigned,CODO
233	MAPK13	CMGC	CODI,Unassigned,CODO
234	MAPK14	CMGC	CODI,Unassigned
235	MAPK15	CMGC	CIDI,Unassigned
236	MAPK1	CMGC	CODI,Unassigned
237	MAPK3	CMGC	CODI,Unassigned,CODO
238	MAPK4	CMGC	CODI,Unassigned,CODO
239	MAPK6	CMGC	CODI,CIDI,Unassigned,DFGinter
240	MAPK7	CMGC	CODI,Unassigned,DFGinter
241	MAPK8	CMGC	DFGinter,CODI,Unassigned,CODO
242	MAPK9	CMGC	CODI,CIDI,Unassigned,DFGinter
243	MAPKAPK2	CAMK	DFGinter,CIDI,Unassigned,CODO
244	MAPKAPK3	CAMK	CIDO,DFGinter,Unassigned,CODO
245	MAPKAPK5	CAMK	DFGinter,Unassigned
246	MARK1	CAMK	CODI,Unassigned,CODO
247	MARK2	CAMK	CODI,Unassigned,CODO,DFGinter
248	MARK3	CAMK	DFGinter,CODI,Unassigned,CODO
249	MARK4	CAMK	CODI,CIDI,Unassigned
250	MAST1	AGC	Unassigned
251	MAST2	AGC	DFGinter,CIDI,Unassigned
252	MAST3	AGC	CIDI,Unassigned
253	MAST4	AGC	CIDO,CIDI,Unassigned
254	MASTL	AGC	CIDI,Unassigned,CODO
255	MATK	TYR	Unassigned,CODO
256	MELK	CAMK	CIDO,CODI,CIDI,Unassigned
257	MERTK	TYR	DFGinter,CODI,Unassigned,CODO
258	MET	TYR	DFGinter,Unassigned,CODO
259	MINK1	STE	CODI,Unassigned
260	MKNK1	CAMK	CIDO,Unassigned
261	MKNK2	CAMK	CODI,CIDI,Unassigned,CODO
262	MLKL	TKL	Unassigned
263	MOK	CMGC	CIDI,Unassigned
264	MOS	TKL	DFGinter,Unassigned
265	MST1R	TYR	DFGinter,CIDI,Unassigned,CODO
266	MUSK	TYR	CODI,CIDI,Unassigned,DFGinter
267	MYLK2	CAMK	CIDI,Unassigned
268	MYLK3	CAMK	CIDI,Unassigned
269	MYLK4	CAMK	CIDO,CODI,CIDI,Unassigned
270	MYLK	CAMK	CIDI,Unassigned
271	MYO3A	STE	CIDI,Unassigned
272	MYO3B	STE	CIDO,CIDI,Unassigned,CODO
273	NEK10	NEK	CODI,Unassigned
274	NEK11	NEK	CODI
275	NEK1	NEK	CIDI,Unassigned,CODO
276	NEK2	NEK	CODI,Unassigned,CODO,DFGinter
277	NEK3	NEK	CIDO,CODI,Unassigned,DFGinter,CODO
278	NEK4	NEK	CODI,Unassigned,DFGinter
279	NEK5	NEK	CODI,CIDI,Unassigned,CODO
280	NEK6	NEK	CODI,CIDI,Unassigned,CODO
281	NEK7	NEK	CODI,Unassigned
282	NEK8	NEK	Unassigned,CODO
283	NEK9	NEK	CIDO,Unassigned
284	NIM1K	CAMK	Unassigned,CODO
285	NLK	CMGC	CODI,CIDI,Unassigned
286	NPR1	RGC	Unassigned,CODO
287	NPR2	RGC	CODI,Unassigned
288	NRBP1	WNK	CODI,Unassigned,CODO
289	NRBP2	AGC	CIDO,CIDI,Unassigned
290	NRK	CAMK	CODI,CODO
291	NTRK1	TYR	CIDO,DFGinter,Unassigned,CODO
292	NTRK2	TYR	CIDI,Unassigned
293	NTRK3	TYR	CIDO,Unassigned
294	NUAK1	CAMK	CIDO,CODI,CIDI,Unassigned
295	NUAK2	CAMK	CODI,CIDI
296	OBSCN-1	CAMK	CIDO,CIDI,Unassigned,CODO
297	OBSCN-2	CAMK	Unassigned
298	OXSR1	STE	DFGinter,CODO
299	PAK1	STE	CODI,Unassigned,DFGinter
300	PAK2	STE	DFGinter,Unassigned,CODO
301	PAK3	STE	CIDO,CODI,Unassigned,DFGinter,CODO
302	PAK4	STE	CIDI,Unassigned
303	PAK5	STE	CIDI,Unassigned
304	PAK6	STE	CODI,CIDI,Unassigned
305	PAN3	NEK	Unassigned,CODO
306	PASK	CAMK	CIDO,CODI,CIDI,CODO
307	PBK	TKL	CIDO,DFGinter,Unassigned
308	PDGFRA	TYR	DFGinter,Unassigned
309	PDGFRB	TYR	CIDI,Unassigned
310	PDIK1L	TKL	DFGinter,CIDI,Unassigned,CODO
311	PDPK1	AGC	CIDI,Unassigned,CODO
312	PDPK2P	AGC	DFGinter,CIDI,Unassigned
313	PHKG1	CAMK	DFGinter,CIDI,Unassigned
314	PHKG2	CAMK	CODI,Unassigned,CODO
315	PIK3R4	TKL	Unassigned
316	PIM1	CAMK	DFGinter,CIDI,Unassigned,CODI
317	PIM2	CAMK	CIDI,Unassigned
318	PIM3	CAMK	CIDO,CIDI,Unassigned
319	PKDCC	TKL	CIDI,Unassigned
320	PKMYT1	STE	CODI,CIDI,Unassigned
321	PKN1	AGC	CODI,Unassigned
322	PKN2	AGC	CIDO,CODI,Unassigned
323	PKN3	AGC	DFGinter,Unassigned
324	PLK1	CAMK	CIDI,Unassigned
325	PLK2	CAMK	CIDO,DFGinter,CIDI,Unassigned
326	PLK3	CAMK	DFGinter,CIDI,Unassigned
327	PLK4	CAMK	CODI,CIDI,Unassigned
328	PNCK	CAMK	DFGinter,CIDI,Unassigned
329	PRKAA1	CAMK	DFGinter,Unassigned
330	PRKAA2	CAMK	DFGinter,CIDI,Unassigned
331	PRKACA	AGC	CODI,Unassigned,CODO
332	PRKACB	AGC	DFGinter,Unassigned,CODO
333	PRKACG	AGC	DFGinter,Unassigned
334	PRKCA	AGC	CODI,Unassigned,CODO
335	PRKCB	AGC	DFGinter,Unassigned
336	PRKCD	AGC	DFGinter,CIDI,CODO
337	PRKCE	AGC	DFGinter,CIDI,Unassigned
338	PRKCG	AGC	DFGinter,Unassigned,CODO
339	PRKCH	AGC	DFGinter,CIDI,Unassigned
340	PRKCI	AGC	CIDI,Unassigned
341	PRKCQ	AGC	CIDO,Unassigned
342	PRKCZ	AGC	CODI,Unassigned
343	PRKD1	CAMK	DFGinter,Unassigned,CODO
344	PRKD2	CAMK	CODI
345	PRKD3	CAMK	CODI,Unassigned,CODO
346	PRKG1	AGC	DFGinter,Unassigned,CODO
347	PRKG2	AGC	CIDO,CIDI,Unassigned
348	PRKX	AGC	Unassigned,CODO
349	PRKY	AGC	DFGinter,CIDI,Unassigned
350	PRPF4B	CMGC	CIDI,Unassigned
351	PSKH1	CAMK	DFGinter,Unassigned
352	PSKH2	CAMK	DFGinter,CIDI,Unassigned,CODO
353	PTK2B	TYR	CIDO,DFGinter,CIDI,Unassigned
354	PTK2	TYR	DFGinter,Unassigned,CODO
355	PTK6	TYR	CIDO,Unassigned
356	PTK7	TYR	DFGinter,CIDI,Unassigned
357	RAF1	TKL	DFGinter,CODI,Unassigned
358	RET	TYR	DFGinter,CIDI,Unassigned
359	RIPK1	TKL	CODI,Unassigned,CODO,DFGinter
360	RIPK2	TKL	CODI,Unassigned
361	RIPK3	TKL	CIDO,DFGinter
362	RIPK4	TKL	CIDI,Unassigned,CODO
363	RNASEL	TKL	Unassigned
364	ROCK1	AGC	CIDI,Unassigned
365	ROCK2	AGC	CIDI,Unassigned
366	ROR1	TYR	CIDO,Unassigned,CODO
367	ROR2	TYR	CIDO,DFGinter,Unassigned
368	ROS1	TYR	CIDI,Unassigned
369	RPS6KA1-1	AGC	CIDO,DFGinter,Unassigned
370	RPS6KA1-2	CAMK	CIDO,CIDI,Unassigned
371	RPS6KA2-1	AGC	DFGinter,CIDI,Unassigned,CODI
372	RPS6KA2-2	CAMK	CIDO,Unassigned
373	RPS6KA3-1	AGC	DFGinter,Unassigned
374	RPS6KA3-2	CAMK	CIDI,Unassigned
375	RPS6KA4-1	AGC	DFGinter,Unassigned
376	RPS6KA4-2	CAMK	CIDI,Unassigned
377	RPS6KA5-1	AGC	Unassigned,CODO
378	RPS6KA5-2	CAMK	CIDI,Unassigned
379	RPS6KA6-1	AGC	DFGinter,Unassigned,CODO
380	RPS6KA6-2	CAMK	CIDI,Unassigned
381	RPS6KB1	AGC	CODI,Unassigned,DFGinter
382	RPS6KB2	AGC	CIDI,Unassigned
383	RPS6KC1	AGC	Unassigned
384	RPS6KL1	AGC	Unassigned
385	RSKR	AGC	CIDI,Unassigned
386	RYK	TYR	CIDO,DFGinter,Unassigned
387	SBK1	CAMK	DFGinter,CIDI,Unassigned,CODO
388	SBK2	CAMK	DFGinter,CIDI,Unassigned,CODI
389	SBK3	CAMK	CIDI,Unassigned
390	SCYL1	STE	CODI,Unassigned
391	SCYL2	CAMK	Unassigned,CODO
392	SGK1	AGC	CODI,CIDI,Unassigned,CODO
393	SGK2	AGC	DFGinter,CODI,Unassigned
394	SGK3	AGC	DFGinter,Unassigned,CODO
395	SIK1B	CAMK	CIDO,CODI,Unassigned,CODO
396	SIK1	CAMK	CIDO,CODI,Unassigned,CODO
397	SIK2	CAMK	CODI,Unassigned,DFGinter
398	SIK3	CAMK	CIDI,Unassigned
399	SLK	STE	DFGinter,CIDI,Unassigned,CODO
400	SNRK	CAMK	CODI,CODO
401	SPEG-1	CAMK	CIDI,Unassigned
402	SPEG-2	CAMK	CIDI,Unassigned
403	SRC	TYR	DFGinter,Unassigned
404	SRMS	TYR	Unassigned
405	SRPK1	CMGC	CIDO,Unassigned,CODO
406	SRPK2	CMGC	CIDO,Unassigned,CODO
407	SRPK3	CMGC	DFGinter,Unassigned
408	STK10	STE	DFGinter,CODI,Unassigned,CODO
409	STK11	CAMK	CODI,Unassigned,CODO
410	STK16	NEK	DFGinter,CIDI,Unassigned
411	STK17A	CAMK	DFGinter,CIDI,Unassigned
412	STK17B	CAMK	CIDO,DFGinter,CIDI,Unassigned
413	STK24	STE	DFGinter,CODI,Unassigned
414	STK25	STE	CIDO,DFGinter,CIDI,Unassigned
415	STK26	STE	DFGinter,CIDI,Unassigned
416	STK32A	AGC	CIDO,DFGinter,Unassigned
417	STK32B	AGC	CODI,Unassigned,CODO
418	STK32C	AGC	CIDI,Unassigned
419	STK33	CAMK	CIDO,CODI,CIDI,Unassigned
420	STK35	CAMK	CIDI,Unassigned
421	STK36	CAMK	CODI,Unassigned,CODO,DFGinter
422	STK38L	AGC	CIDO,CIDI,Unassigned,CODO
423	STK38	AGC	DFGinter,CIDI,Unassigned
424	STK39	STE	CODI,Unassigned,CODO
425	STK3	AGC	CIDO,DFGinter,Unassigned
426	STK40	CAMK	CIDI,Unassigned
427	STK4	CAMK	CIDI,Unassigned
428	STKLD1	STE	Unassigned,CODO
429	STRADA	STE	DFGinter,Unassigned
430	STRADB	STE	Unassigned
431	STYK1	TYR	DFGinter,Unassigned,CODO
432	SYK	TYR	CIDO,CODI,Unassigned
433	TAOK1	STE	DFGinter,CIDI,CODO
434	TAOK2	STE	CODI,CIDI,Unassigned
435	TAOK3	STE	CODI,Unassigned
436	TBK1	CK1	CIDI,Unassigned
437	TEC	TYR	DFGinter,CODO
438	TEK	TYR	CIDO,CIDI,Unassigned,CODO
439	TESK1	TKL	DFGinter,CIDI,Unassigned,CODO
440	TESK2	TKL	CIDO,CODI,DFGinter
441	TEX14	TKL	Unassigned
442	TGFBR1	TKL	DFGinter,Unassigned,CODO
443	TGFBR2	TKL	CIDO,DFGinter,CIDI,Unassigned
444	TIE1	TYR	CIDO,Unassigned,CIDI,DFGinter,CODO
445	TLK1	CAMK	CIDO,DFGinter,CIDI
446	TLK2	CAMK	CODI,CIDI,Unassigned
447	TNIK	STE	CIDI,Unassigned
448	TNK1	TYR	CIDO,DFGinter,Unassigned
449	TNK2	TYR	DFGinter,CIDI,Unassigned,CODO
450	TNNI3K	TKL	CIDO,DFGinter,Unassigned,CODO
451	TP53RK	TKL	CIDO,DFGinter,Unassigned
452	TRIB1	CAMK	Unassigned
453	TRIB2	CAMK	CIDO,CODI,Unassigned
454	TRIB3	CAMK	Unassigned
455	TRIO	CAMK	CIDI,Unassigned
456	TSSK1B	CAMK	CODI,CIDI,Unassigned
457	TSSK2	CAMK	CIDI,Unassigned
458	TSSK3	CAMK	CODI,Unassigned,DFGinter
459	TSSK4	CAMK	CIDO,CODI,Unassigned,DFGinter
460	TSSK6	CAMK	CODI,Unassigned,DFGinter
461	TTBK1	CK1	CIDI,Unassigned
462	TTBK2	CK1	CIDO,CIDI,Unassigned
463	TTK	CAMK	CIDI,Unassigned,CODO
464	TTN	CAMK	CODI,Unassigned,CIDI,DFGinter,CODO
465	TXK	TYR	Unassigned
466	TYK2-1	TYR	CODI,Unassigned,CODO
467	TYK2-2	TYR	DFGinter,CODI,Unassigned,CODO
468	TYRO3	TYR	Unassigned,CODO
469	UHMK1	CAMK	CIDO,CODI,Unassigned
470	ULK1	ULK	DFGinter,CODI,Unassigned,CODO
471	ULK2	ULK	CODI,Unassigned,CODO,DFGinter
472	ULK3	ULK	CIDO,CODI,CIDI,CODO
473	ULK4	ULK	CODI,Unassigned,CODO
474	VRK1	CK1	CIDO,CIDI,Unassigned,CODO
475	VRK2	CK1	Unassigned
476	VRK3	CK1	Unassigned
477	WEE1	TKL	CIDO,CIDI,Unassigned,CODO
478	WEE2	TKL	DFGinter,Unassigned
479	WNK1	WNK	DFGinter,CODI,Unassigned
480	WNK2	WNK	CODI,Unassigned,CODO
481	WNK3	WNK	CODI,Unassigned,CODO
482	WNK4	WNK	CODI,Unassigned,CODO
483	YES1	TYR	CIDO,CIDI,Unassigned
484	ZAP70	TYR	Unassigned,CODO

## Sheet: 2MSA Models
	Kinase	Group	Conformation(s)
0	AAK1	CAMK	DFGinter,Unassigned
1	AATK	TYR	Unassigned
2	ABL1	TYR	Unassigned
3	ABL2	TYR	Unassigned
4	ACVR1B	TKL	Unassigned
5	ACVR1C	TKL	CODI,Unassigned
6	ACVR1	TKL	CIDI,Unassigned,CODO
7	ACVR2A	TKL	Unassigned,CODO
8	ACVR2B	TKL	DFGinter,Unassigned,CODO
9	ACVRL1	TKL	Unassigned,CODO
10	AKT1	AGC	Unassigned,CODO
11	AKT2	AGC	Unassigned
12	AKT3	AGC	Unassigned
13	ALK	TYR	CIDI,Unassigned
14	AMHR2	TKL	CIDO,CIDI,Unassigned
15	ANKK1	TKL	Unassigned
16	ARAF	TKL	CIDO,Unassigned
17	AURKA	CAMK	CODI,Unassigned
18	AURKB	CAMK	DFGinter,CIDI,Unassigned
19	AURKC	CAMK	Unassigned
20	AXL	TYR	CIDO,Unassigned
21	BLK	TYR	Unassigned
22	BMP2K	NEK	CODI,Unassigned
23	BMPR1A	TKL	Unassigned,CODO
24	BMPR1B	TKL	DFGinter,CODI,Unassigned
25	BMPR2	TKL	Unassigned
26	BMX	TYR	CIDI,Unassigned
27	BRAF	TKL	DFGinter,Unassigned
28	BRSK1	CAMK	DFGinter,CIDI,Unassigned
29	BRSK2	CAMK	CIDI,Unassigned
30	BTK	TYR	CIDO,Unassigned,CODO
31	BUB1B	BUB	Unassigned
32	BUB1	BUB	CODI,Unassigned
33	CAMK1D	CAMK	CIDI,Unassigned,CODO
34	CAMK1G	CAMK	DFGinter,CODI,Unassigned
35	CAMK1	CAMK	CIDO,DFGinter,Unassigned,CODO
36	CAMK2A	CAMK	DFGinter,Unassigned
37	CAMK2B	CAMK	Unassigned
38	CAMK2D	CAMK	DFGinter,Unassigned
39	CAMK2G	CAMK	CODI,Unassigned
40	CAMK4	CAMK	Unassigned,CODO
41	CAMKK1	CAMK	Unassigned,CODO
42	CAMKK2	CAMK	Unassigned,CODO
43	CAMKV	CAMK	Unassigned
44	CASK	CAMK	CIDI,Unassigned
45	CDC42BPA	AGC	Unassigned
46	CDC42BPB	AGC	Unassigned
47	CDC42BPG	AGC	CODI,Unassigned
48	CDC7	CMGC	CIDI,Unassigned
49	CDK10	CMGC	CODI,Unassigned
50	CDK11A	CMGC	CIDO,Unassigned,CODO
51	CDK11B	CMGC	CIDO,Unassigned
52	CDK12	CMGC	DFGinter,Unassigned
53	CDK13	CMGC	Unassigned,CODO
54	CDK14	CMGC	DFGinter,CODI,Unassigned
55	CDK15	CMGC	Unassigned,CODO
56	CDK16	CMGC	Unassigned,CODO
57	CDK17	CMGC	CIDO,DFGinter,Unassigned
58	CDK18	CMGC	DFGinter,CODI,Unassigned
59	CDK19	CMGC	Unassigned
60	CDK1	CMGC	Unassigned
61	CDK20	CMGC	Unassigned,CODO
62	CDK2	CMGC	CODI,Unassigned,CODO
63	CDK3	CMGC	Unassigned
64	CDK4	CMGC	CIDI,Unassigned
65	CDK5	CMGC	Unassigned
66	CDK6	CMGC	Unassigned,CODO
67	CDK7	CMGC	Unassigned,CODO
68	CDK8	CMGC	CODI,Unassigned
69	CDK9	CMGC	CIDO,DFGinter,Unassigned
70	CDKL1	CMGC	CIDO,Unassigned
71	CDKL2	CMGC	CIDI,Unassigned
72	CDKL3	CMGC	Unassigned,CODO
73	CDKL4	CMGC	CIDI,Unassigned,CODO
74	CDKL5	CMGC	Unassigned
75	CHEK1	CAMK	Unassigned
76	CHEK2	CAMK	CIDO,Unassigned,CODO
77	CHUK	CAMK	Unassigned
78	CIT	AGC	CIDO,Unassigned,CIDI,DFGinter,CODO
79	CLK1	CAMK	Unassigned,CODO
80	CLK2	CAMK	CIDI,Unassigned
81	CLK3	CAMK	DFGinter,CIDI,Unassigned
82	CLK4	CMGC	CIDO,DFGinter,Unassigned,CODO
83	CSF1R	TYR	CIDO,Unassigned
84	CSK	TYR	DFGinter,Unassigned
85	CSNK1A1L	CK1	Unassigned
86	CSNK1A1	CK1	Unassigned
87	CSNK1D	CK1	Unassigned
88	CSNK1E	CK1	CIDO,DFGinter,Unassigned
89	CSNK1G1	CK1	Unassigned
90	CSNK1G2	CK1	CIDO,Unassigned
91	CSNK1G3	CK1	CODI,CIDI,Unassigned
92	CSNK2A1	CMGC	CIDI,Unassigned
93	CSNK2A2	CMGC	CIDO,DFGinter,Unassigned,CODO
94	CSNK2A3	CMGC	CODI,Unassigned,CODO
95	DAPK1	CAMK	Unassigned
96	DAPK2	CAMK	CIDI,Unassigned,CODO
97	DAPK3	CAMK	DFGinter,Unassigned,CODO
98	DCLK1	CAMK	Unassigned,CODO
99	DCLK2	CAMK	CIDI,Unassigned
100	DCLK3	CAMK	DFGinter,CIDI,Unassigned
101	DDR1	TYR	CIDO,Unassigned
102	DDR2	TYR	CIDO,CIDI,Unassigned,CODO
103	DMPK	AGC	CIDI,Unassigned
104	DSTYK	TKL	CIDO,CODI,Unassigned
105	DYRK1A	CMGC	Unassigned
106	DYRK1B	CMGC	CIDO,Unassigned,CODO
107	DYRK2	CMGC	Unassigned
108	DYRK3	CMGC	Unassigned
109	DYRK4	CMGC	DFGinter,Unassigned
110	EGFR	TYR	DFGinter,Unassigned
111	EIF2AK2	CAMK	CODI,Unassigned,CODO
112	EIF2AK3	NEK	Unassigned
113	EIF2AK4-2	STE	Unassigned,CODO
114	EPHA10	TYR	DFGinter,Unassigned
115	EPHA1	TYR	DFGinter,Unassigned
116	EPHA2	TYR	Unassigned
117	EPHA3	TYR	Unassigned
118	EPHA4	TYR	CIDI,Unassigned
119	EPHA5	TYR	DFGinter,Unassigned
120	EPHA6	TYR	CODI,Unassigned,CODO
121	EPHA7	TYR	Unassigned
122	EPHA8	TYR	DFGinter,Unassigned
123	EPHB1	TYR	CIDI,Unassigned
124	EPHB2	TYR	CIDO,Unassigned,CODO
125	EPHB3	TYR	CIDO,CIDI,Unassigned
126	EPHB4	TYR	CIDO,DFGinter,Unassigned
127	EPHB6	TYR	Unassigned,CODO
128	ERBB2	TYR	DFGinter,Unassigned
129	ERBB3	TYR	Unassigned
130	ERBB4	TYR	Unassigned,CODO
131	ERN1	CAMK	Unassigned
132	ERN2	CAMK	Unassigned,CODO
133	FER	TYR	CIDI,Unassigned
134	FES	TYR	Unassigned,CODO
135	FGFR1	TYR	CIDI,Unassigned
136	FGFR2	TYR	CIDO,Unassigned
137	FGFR3	TYR	CIDI,Unassigned
138	FGFR4	TYR	CODI,CIDI,Unassigned
139	FGR	TYR	CIDI,Unassigned
140	FLT1	TYR	Unassigned
141	FLT3	TYR	Unassigned
142	FLT4	TYR	Unassigned
143	FRK	TYR	CODI,Unassigned
144	FYN	TYR	Unassigned
145	GAK	CAMK	CIDO,Unassigned
146	GRK1	AGC	Unassigned
147	GRK2	AGC	Unassigned,CODO
148	GRK3	AGC	CODI,Unassigned,CODO
149	GRK4	AGC	CIDO,DFGinter,Unassigned
150	GRK5	AGC	Unassigned
151	GRK6	AGC	DFGinter,Unassigned
152	GRK7	AGC	CIDI,Unassigned
153	GSG2	AGC	Unassigned,CODO
154	GSK3A	CMGC	CODI,Unassigned
155	GSK3B	CMGC	Unassigned
156	GUCY2C	RGC	Unassigned
157	GUCY2D	RGC	Unassigned
158	GUCY2F	RGC	Unassigned,CODO
159	HCK	TYR	Unassigned
160	HIPK1	CMGC	CIDI,Unassigned
161	HIPK2	CMGC	CIDI,Unassigned
162	HIPK3	CMGC	Unassigned
163	HIPK4	CMGC	CIDI,Unassigned
164	HUNK	CAMK	CIDI,Unassigned
165	ICK	CMGC	Unassigned
166	IGF1R	TYR	Unassigned
167	IKBKB	CAMK	Unassigned
168	IKBKE	STE	Unassigned,CODO
169	ILK	TKL	Unassigned
170	INSR	TYR	DFGinter,Unassigned
171	INSRR	TYR	Unassigned
172	IRAK1	TKL	CODI,Unassigned
173	IRAK2	TKL	CIDI,Unassigned,CODO
174	IRAK3	TKL	Unassigned
175	IRAK4	TKL	DFGinter,Unassigned
176	ITK	TYR	Unassigned
177	JAK1-1	TYR	Unassigned,CODO
178	JAK1-2	TYR	Unassigned
179	JAK2-1	TYR	Unassigned
180	JAK2-2	TYR	Unassigned
181	JAK3-1	TYR	Unassigned,CODO
182	JAK3-2	TYR	CIDO,Unassigned
183	KALRN	CAMK	Unassigned
184	KDR	TYR	Unassigned
185	KIT	TYR	Unassigned,CODO
186	KSR1	TKL	CIDO,Unassigned,CODO
187	KSR2	TKL	Unassigned
188	LATS1	AGC	Unassigned
189	LATS2	AGC	Unassigned
190	LCK	TYR	Unassigned
191	LIMK1	TKL	Unassigned
192	LIMK2	TKL	DFGinter,CIDI,Unassigned
193	LMTK2	TYR	Unassigned,CODO
194	LMTK3	TYR	Unassigned
195	LRRK1	TKL	Unassigned
196	LRRK2	TKL	Unassigned
197	LTK	TYR	Unassigned
198	LYN	TYR	Unassigned,CODO
199	MAK	CMGC	DFGinter,Unassigned
200	MAP2K1	STE	Unassigned,CODO
201	MAP2K2	STE	Unassigned,CODO
202	MAP2K3	STE	Unassigned
203	MAP2K4	STE	Unassigned
204	MAP2K5	STE	Unassigned,CODO
205	MAP2K6	STE	Unassigned,CODO
206	MAP2K7	STE	CODI,Unassigned,CODO
207	MAP3K10	TKL	Unassigned
208	MAP3K11	TKL	CIDO,Unassigned,CODO
209	MAP3K12	TKL	Unassigned
210	MAP3K13	TKL	Unassigned,CODO
211	MAP3K14	STE	Unassigned,CODO
212	MAP3K15	STE	CIDI,Unassigned
213	MAP3K19	STE	Unassigned
214	MAP3K1	STE	Unassigned,CODO
215	MAP3K20	TKL	Unassigned
216	MAP3K21	TKL	DFGinter,Unassigned
217	MAP3K2	STE	Unassigned
218	MAP3K3	STE	CIDI,Unassigned,CODO
219	MAP3K4	STE	DFGinter,CODI,Unassigned
220	MAP3K5	STE	Unassigned
221	MAP3K6	STE	CIDO,Unassigned
222	MAP3K7	TKL	Unassigned,CODO
223	MAP3K8	STE	Unassigned
224	MAP3K9	TKL	Unassigned
225	MAP4K1	STE	Unassigned
226	MAP4K2	STE	CIDI,Unassigned,CODO
227	MAP4K3	STE	DFGinter,Unassigned
228	MAP4K4	STE	Unassigned
229	MAP4K5	STE	CIDO,Unassigned
230	MAPK10	CMGC	DFGinter,CODI,Unassigned
231	MAPK11	CMGC	CODI,Unassigned
232	MAPK12	CMGC	CODI,Unassigned,CODO
233	MAPK13	CMGC	CODI,Unassigned
234	MAPK14	CMGC	CODI,Unassigned,CODO
235	MAPK15	CMGC	CIDI,Unassigned
236	MAPK1	CMGC	CODI,CIDI,Unassigned,CODO
237	MAPK3	CMGC	CODI,Unassigned
238	MAPK4	CMGC	CIDO,CIDI,Unassigned
239	MAPK6	CMGC	CIDI,Unassigned
240	MAPK7	CMGC	CODI,Unassigned
241	MAPK8	CMGC	CODI,CIDI,Unassigned
242	MAPK9	CMGC	CIDO,Unassigned,CODO
243	MAPKAPK2	CAMK	Unassigned,CODO
244	MAPKAPK3	CAMK	Unassigned,CODO
245	MAPKAPK5	CAMK	Unassigned
246	MARK1	CAMK	DFGinter,Unassigned
247	MARK2	CAMK	CODI,Unassigned,DFGinter
248	MARK3	CAMK	CODI,Unassigned
249	MARK4	CAMK	DFGinter,Unassigned,CODO
250	MAST1	AGC	Unassigned
251	MAST2	AGC	Unassigned
252	MAST3	AGC	Unassigned
253	MAST4	AGC	CODI,Unassigned
254	MASTL	AGC	Unassigned
255	MATK	TYR	CIDO,CODI,Unassigned
256	MELK	CAMK	Unassigned,CODO
257	MERTK	TYR	Unassigned,CODO
258	MET	TYR	Unassigned,CODO
259	MINK1	STE	DFGinter,Unassigned,CODO
260	MKNK1	CAMK	Unassigned
261	MKNK2	CAMK	Unassigned
262	MLKL	TKL	Unassigned
263	MOK	CMGC	DFGinter,Unassigned
264	MOS	TKL	Unassigned
265	MST1R	TYR	CIDO,Unassigned
266	MUSK	TYR	CIDO,Unassigned
267	MYLK2	CAMK	CIDI,Unassigned
268	MYLK3	CAMK	Unassigned
269	MYLK4	CAMK	Unassigned,CODO
270	MYLK	CAMK	CODI,Unassigned
271	MYO3A	STE	Unassigned
272	MYO3B	STE	Unassigned
273	NEK10	NEK	Unassigned
274	NEK11	NEK	CODI,Unassigned
275	NEK1	NEK	DFGinter,Unassigned,CODO
276	NEK2	NEK	CODI,Unassigned,CODO
277	NEK3	NEK	DFGinter,Unassigned
278	NEK4	NEK	CIDO,DFGinter,CIDI,Unassigned
279	NEK5	NEK	CODI,Unassigned
280	NEK6	NEK	DFGinter,Unassigned
281	NEK7	NEK	DFGinter,Unassigned,CODO
282	NEK8	NEK	DFGinter,Unassigned
283	NEK9	NEK	CIDO,DFGinter,Unassigned
284	NIM1K	CAMK	Unassigned
285	NLK	CMGC	Unassigned,CODO
286	NPR1	RGC	Unassigned
287	NPR2	RGC	Unassigned
288	NRBP1	WNK	Unassigned
289	NRBP2	AGC	Unassigned,CODO
290	NRK	CAMK	Unassigned
291	NTRK1	TYR	Unassigned
292	NTRK2	TYR	Unassigned
293	NTRK3	TYR	Unassigned,CODO
294	NUAK1	CAMK	CIDO,CODI,Unassigned
295	NUAK2	CAMK	DFGinter,Unassigned
296	OBSCN-1	CAMK	Unassigned,CODO
297	OBSCN-2	CAMK	Unassigned
298	OXSR1	STE	CODI,Unassigned
299	PAK1	STE	Unassigned
300	PAK2	STE	CODI,Unassigned
301	PAK3	STE	CODI,Unassigned,CODO
302	PAK4	STE	CIDO,Unassigned,CODO
303	PAK5	STE	Unassigned
304	PAK6	STE	Unassigned
305	PAN3	NEK	Unassigned
306	PASK	CAMK	CIDI,Unassigned,CODO
307	PBK	TKL	DFGinter,CIDI,Unassigned
308	PDGFRA	TYR	Unassigned
309	PDGFRB	TYR	Unassigned
310	PDIK1L	TKL	CIDO,Unassigned
311	PDPK1	AGC	CODI,Unassigned
312	PDPK2P	AGC	Unassigned
313	PHKG1	CAMK	Unassigned
314	PHKG2	CAMK	CODI,Unassigned
315	PIK3R4	TKL	Unassigned
316	PIM1	CAMK	CIDI,Unassigned
317	PIM2	CAMK	Unassigned
318	PIM3	CAMK	CIDI,Unassigned,CODO
319	PKDCC	TKL	Unassigned
320	PKMYT1	STE	DFGinter,Unassigned,CODO
321	PKN1	AGC	Unassigned,CODO
322	PKN2	AGC	Unassigned,CODO
323	PKN3	AGC	Unassigned
324	PLK1	CAMK	CIDI,Unassigned
325	PLK2	CAMK	CIDI,Unassigned
326	PLK3	CAMK	CIDI,Unassigned
327	PLK4	CAMK	DFGinter,CIDI,Unassigned
328	PNCK	CAMK	CIDI,Unassigned
329	PRKAA1	CAMK	CIDO,DFGinter,Unassigned
330	PRKAA2	CAMK	Unassigned
331	PRKACA	AGC	CODI,Unassigned
332	PRKACB	AGC	Unassigned
333	PRKACG	AGC	Unassigned,CODO
334	PRKCA	AGC	Unassigned,CODO
335	PRKCB	AGC	Unassigned
336	PRKCD	AGC	Unassigned
337	PRKCE	AGC	Unassigned,CODO
338	PRKCG	AGC	CIDO,Unassigned
339	PRKCH	AGC	Unassigned,CODO
340	PRKCI	AGC	Unassigned
341	PRKCQ	AGC	CIDI,Unassigned,CODO
342	PRKCZ	AGC	Unassigned
343	PRKD1	CAMK	CODI,Unassigned,DFGinter
344	PRKD2	CAMK	DFGinter,Unassigned
345	PRKD3	CAMK	Unassigned,CODO
346	PRKG1	AGC	Unassigned
347	PRKG2	AGC	Unassigned
348	PRKX	AGC	DFGinter,Unassigned,CODO
349	PRKY	AGC	Unassigned,CODO
350	PRPF4B	CMGC	Unassigned,CODO
351	PSKH1	CAMK	CIDI,Unassigned
352	PSKH2	CAMK	CIDO,Unassigned
353	PTK2B	TYR	CIDO,Unassigned
354	PTK2	TYR	CIDI,Unassigned
355	PTK6	TYR	DFGinter,Unassigned
356	PTK7	TYR	DFGinter,Unassigned
357	RAF1	TKL	Unassigned
358	RET	TYR	Unassigned
359	RIPK1	TKL	Unassigned
360	RIPK2	TKL	Unassigned,CODO
361	RIPK3	TKL	CODI,Unassigned
362	RIPK4	TKL	Unassigned,CODO
363	RNASEL	TKL	Unassigned
364	ROCK1	AGC	DFGinter,Unassigned
365	ROCK2	AGC	Unassigned
366	ROR1	TYR	CIDO,Unassigned
367	ROR2	TYR	Unassigned
368	ROS1	TYR	Unassigned
369	RPS6KA1-1	AGC	Unassigned
370	RPS6KA1-2	CAMK	CIDO,DFGinter,Unassigned
371	RPS6KA2-1	AGC	Unassigned,CODO
372	RPS6KA2-2	CAMK	Unassigned
373	RPS6KA3-1	AGC	Unassigned,CODO
374	RPS6KA3-2	CAMK	Unassigned
375	RPS6KA4-1	AGC	Unassigned
376	RPS6KA4-2	CAMK	CIDI,Unassigned
377	RPS6KA5-1	AGC	Unassigned
378	RPS6KA5-2	CAMK	Unassigned
379	RPS6KA6-1	AGC	DFGinter,CIDI,Unassigned
380	RPS6KA6-2	CAMK	CIDO,CIDI,Unassigned
381	RPS6KB1	AGC	Unassigned
382	RPS6KB2	AGC	DFGinter,CODI,Unassigned
383	RPS6KC1	AGC	Unassigned
384	RPS6KL1	AGC	CODI,Unassigned
385	RSKR	AGC	Unassigned
386	RYK	TYR	DFGinter,Unassigned,CODO
387	SBK1	CAMK	CODI,Unassigned
388	SBK2	CAMK	Unassigned
389	SBK3	CAMK	CODI,Unassigned,CODO
390	SCYL1	STE	Unassigned,CODO
391	SCYL2	CAMK	Unassigned
392	SGK1	AGC	Unassigned,CODO
393	SGK2	AGC	Unassigned,CODO
394	SGK3	AGC	Unassigned
395	SIK1B	CAMK	DFGinter,Unassigned
396	SIK1	CAMK	DFGinter,Unassigned
397	SIK2	CAMK	Unassigned
398	SIK3	CAMK	Unassigned
399	SLK	STE	CODI,Unassigned,DFGinter
400	SNRK	CAMK	Unassigned
401	SPEG-1	CAMK	Unassigned
402	SPEG-2	CAMK	Unassigned
403	SRC	TYR	Unassigned
404	SRMS	TYR	Unassigned
405	SRPK1	CMGC	Unassigned,CODO
406	SRPK2	CMGC	Unassigned,CODO
407	SRPK3	CMGC	Unassigned
408	STK10	STE	DFGinter,Unassigned
409	STK11	CAMK	Unassigned
410	STK16	NEK	CIDO,CIDI,Unassigned
411	STK17A	CAMK	DFGinter,Unassigned
412	STK17B	CAMK	Unassigned
413	STK24	STE	CIDO,Unassigned
414	STK25	STE	DFGinter,Unassigned
415	STK26	STE	Unassigned
416	STK32A	AGC	Unassigned,CODO
417	STK32B	AGC	Unassigned,CODO
418	STK32C	AGC	Unassigned
419	STK33	CAMK	DFGinter,Unassigned
420	STK35	CAMK	CIDO,Unassigned
421	STK36	CAMK	CODI,Unassigned,CODO
422	STK38L	AGC	CIDO,Unassigned
423	STK38	AGC	Unassigned,CODO
424	STK39	STE	CIDI,Unassigned
425	STK3	AGC	Unassigned,CODO
426	STK40	CAMK	Unassigned
427	STK4	CAMK	Unassigned
428	STKLD1	STE	Unassigned
429	STRADA	STE	Unassigned
430	STRADB	STE	Unassigned,CODO
431	STYK1	TYR	Unassigned
432	SYK	TYR	DFGinter,Unassigned
433	TAOK1	STE	Unassigned,CODO
434	TAOK2	STE	Unassigned
435	TAOK3	STE	Unassigned
436	TBK1	CK1	Unassigned
437	TEC	TYR	Unassigned
438	TEK	TYR	Unassigned
439	TESK1	TKL	CIDO,DFGinter,Unassigned,CODO
440	TESK2	TKL	CIDO,DFGinter,Unassigned,CODO
441	TEX14	TKL	Unassigned
442	TGFBR1	TKL	Unassigned
443	TGFBR2	TKL	Unassigned
444	TIE1	TYR	Unassigned,CODO
445	TLK1	CAMK	Unassigned
446	TLK2	CAMK	Unassigned
447	TNIK	STE	DFGinter,CODI,Unassigned
448	TNK1	TYR	CIDO,CODI,Unassigned,CODO
449	TNK2	TYR	Unassigned
450	TNNI3K	TKL	Unassigned,CODO
451	TP53RK	TKL	CIDO,DFGinter,Unassigned
452	TRIB1	CAMK	Unassigned
453	TRIB2	CAMK	Unassigned
454	TRIB3	CAMK	DFGinter,Unassigned
455	TRIO	CAMK	Unassigned
456	TSSK1B	CAMK	Unassigned
457	TSSK2	CAMK	DFGinter,Unassigned
458	TSSK3	CAMK	CODI,Unassigned
459	TSSK4	CAMK	DFGinter,Unassigned
460	TSSK6	CAMK	CODI,Unassigned
461	TTBK1	CK1	Unassigned
462	TTBK2	CK1	CIDI,Unassigned
463	TTK	CAMK	CIDO,CIDI,Unassigned
464	TTN	CAMK	CODI,Unassigned
465	TXK	TYR	Unassigned
466	TYK2-1	TYR	Unassigned,CODO
467	TYK2-2	TYR	CIDO,Unassigned
468	TYRO3	TYR	Unassigned,CODO
469	UHMK1	CAMK	Unassigned
470	ULK1	ULK	CODI,Unassigned
471	ULK2	ULK	CODI,Unassigned,DFGinter
472	ULK3	ULK	CODI,Unassigned,CODO
473	ULK4	ULK	Unassigned
474	VRK1	CK1	CIDI,Unassigned
475	VRK2	CK1	Unassigned
476	VRK3	CK1	Unassigned
477	WEE1	TKL	Unassigned
478	WEE2	TKL	Unassigned
479	WNK1	WNK	CODI,Unassigned,CODO
480	WNK2	WNK	Unassigned
481	WNK3	WNK	Unassigned
482	WNK4	WNK	CODI,Unassigned
483	YES1	TYR	Unassigned
484	ZAP70	TYR	Unassigned
